# Supplementary material for: Deproto-metallation of N-arylated pyrroles and indoles using a mixed lithium–zinc base and regioselectivity-computed CH acidity relationship
Source: Beilstein J Org Chem. 2015 Aug 24;11:1475–85. doi: 10.3762/bjoc.11.160 (PMC4578368; doi:10.3762/bjoc.11.160)
Supplement: File 2 — CIF files of 2e (CCDC1402111), 4c (1402112), 3d (1402113), 3e (1402114), and 5d (1402115). These data can be obtained free of charge from The Cambridge Crystallographic Data Centre via http://www.ccdc.cam.ac.uk/data_request/cif. [file Beilstein_J_Org_Chem-11-1475-s002.cif]

data_global
_publ_contact_author_email       florence.mongin@univ-rennes1.fr
_publ_contact_author_name        'Florence Mongin'


#\#CIF_1.1

#  CIF produced by WinGX routine CIF_UPDATE
#  Created on 2011-11-04 at 11:00:48
#  Using CIFtbx version 2.6.2 16 Jun 1998

#  Dictionary name : cif_core.dic
#  Dictionary vers : 2.3
#  Request file    : d:\program files\wingx\files\archive.dat
#  CIF files read  : job struct


data_2e

_audit_creation_date                    2011-11-04T11:00:48-00:00
_audit_creation_method                  'WinGX routine CIF_UPDATE'
_audit_conform_dict_name                cif_core.dic
_audit_conform_dict_version             2.3
_audit_conform_dict_location            ftp://ftp.iucr.org/pub/cif_core.dic
_publ_requested_category                FO

#----------------------------------------------------------------------------#
#                   CHEMICAL INFORMATION                                     #
#----------------------------------------------------------------------------#

_chemical_name_systematic
;
 ?
;
_chemical_formula_moiety                'C14 H10 Br1 N1'
_chemical_formula_sum                   'C14 H10 Br1 N1'
_chemical_formula_weight                272.14
_chemical_compound_source               'synthesis as described'

#----------------------------------------------------------------------------#
#                   UNIT CELL INFORMATION                                    #
#----------------------------------------------------------------------------#

_symmetry_cell_setting                  monoclinic
_symmetry_space_group_name_H-M          'P 21/n'
_symmetry_space_group_name_Hall         '-P 2yn'
_symmetry_Int_Tables_number             14
loop_
    _symmetry_equiv_pos_as_xyz
'x, y, z'
'-x+1/2, y+1/2, -z+1/2'
'-x, -y, -z'
'x-1/2, -y-1/2, z-1/2'

_cell_length_a                          9.7442(7)
_cell_length_b                          13.1654(12)
_cell_length_c                          17.8252(17)
_cell_angle_alpha                       90
_cell_angle_beta                        93.934(4)
_cell_angle_gamma                       90
_cell_volume                            2281.3(3)
_cell_formula_units_Z                   8
_cell_measurement_temperature           150(2)
_cell_measurement_reflns_used           1511
_cell_measurement_theta_min             3.3
_cell_measurement_theta_max             23.11
_cell_measurement_wavelength            0.71073

#----------------------------------------------------------------------------#
#                   CRYSTAL INFORMATION                                      #
#----------------------------------------------------------------------------#

_exptl_crystal_description              prism
_exptl_crystal_colour                   colourless
_exptl_crystal_size_max                 0.27
_exptl_crystal_size_mid                 0.22
_exptl_crystal_size_min                 0.11
_exptl_crystal_density_diffrn           1.585
_exptl_crystal_density_method           'not measured'
_exptl_crystal_F_000                    1088
_exptl_special_details
;
 ?
;

#----------------------------------------------------------------------------#
#                   ABSORPTION CORRECTION                                    #
#----------------------------------------------------------------------------#

_exptl_absorpt_coefficient_mu    3.572
_exptl_absorpt_correction_type                              multi-scan
_exptl_absorpt_process_details
;
  [Sheldrick, G.M. (2002). SADABS Bruker AXS Inc., Madison, Wisconsin, USA]
;
_exptl_absorpt_correction_T_min  0.529
_exptl_absorpt_correction_T_max  0.675


#----------------------------------------------------------------------------#
#                   DATA COLLECTION                                          #
#----------------------------------------------------------------------------#

_diffrn_measurement_device_type         'APEXII, Bruker-AXS'
_diffrn_measurement_method              'CCD rotation images, thin slices'
_diffrn_detector                        'CCD plate'
_diffrn_ambient_temperature             150(2)
_diffrn_radiation_wavelength            0.71073
_diffrn_radiation_type                  MoK\a
_diffrn_radiation_monochromator         graphite
_diffrn_radiation_probe                 x-ray
_diffrn_reflns_av_R_equivalents         0.0505
_diffrn_reflns_av_unetI/netI            0.0551
_diffrn_reflns_number                   17943
_diffrn_reflns_limit_h_min              -12
_diffrn_reflns_limit_h_max              10
_diffrn_reflns_limit_k_min              -17
_diffrn_reflns_limit_k_max              17
_diffrn_reflns_limit_l_min              -20
_diffrn_reflns_limit_l_max              23
_diffrn_reflns_theta_min                3.09
_diffrn_reflns_theta_max                27.51
_diffrn_reflns_theta_full               27.51
_diffrn_measured_fraction_theta_full
                                        0.996
_diffrn_measured_fraction_theta_max
                                        0.996
_reflns_number_total                    5231
_reflns_number_gt                       3568
_reflns_threshold_expression            >2sigma(I)

#----------------------------------------------------------------------------#
#                   COMPUTER PROGRAMS USED                                   #
#----------------------------------------------------------------------------#

_computing_data_collection              'Bruker APEX2 (Bruker, 2006)'
_computing_cell_refinement              'Bruker APEX2 (Bruker, 2006)'
_computing_data_reduction               'Bruker APEX2 (Bruker, 2006)'
_computing_structure_solution           'SIR97 (Altomare et al., 1999)'
_computing_structure_refinement         'SHELXL-97 (Sheldrick, 1997)'
_computing_molecular_graphics           'Ortep-3 for Windows (Farrugia, 1997)'
_computing_publication_material          
;
           WinGX publication routines (Farrugia, 1999),
           CRYSCAL (T. Roisnel, local program)
;

#----------------------------------------------------------------------------#
#                   REFINEMENT INFORMATION                                   #
#----------------------------------------------------------------------------#

_refine_special_details
;
 Refinement of F^2^ against ALL reflections.  The weighted R-factor wR and
 goodness of fit S are based on F^2^, conventional R-factors R are based
 on F, with F set to zero for negative F^2^. The threshold expression of
 F^2^ > 2sigma(F^2^) is used only for calculating R-factors(gt) etc. and is
 not relevant to the choice of reflections for refinement.  R-factors based
 on F^2^ are statistically about twice as large as those based on F, and R-
 factors based on ALL data will be even larger.
;
_refine_ls_structure_factor_coef        Fsqd
_refine_ls_matrix_type                  full
_refine_ls_weighting_scheme             calc
_refine_ls_weighting_details
        'calc w=1/[\s^2^(Fo^2^)+(0.0842P)^2^+14.6186P] where P=(Fo^2^+2Fc^2^)/3'
_atom_sites_solution_primary            direct
_atom_sites_solution_secondary          difmap
_atom_sites_solution_hydrogens          geom
_refine_ls_hydrogen_treatment           constr
_refine_ls_extinction_method            none
_refine_ls_number_reflns                5231
_refine_ls_number_parameters            289
_refine_ls_number_restraints            0
_refine_ls_R_factor_all                 0.1171
_refine_ls_R_factor_gt                  0.0822
_refine_ls_wR_factor_ref                0.2264
_refine_ls_wR_factor_gt                 0.2092
_refine_ls_goodness_of_fit_ref          1.102
_refine_ls_restrained_S_all             1.102
_refine_ls_shift/su_max                 0.027
_refine_ls_shift/su_mean                0.003
_refine_diff_density_max                4.222
_refine_diff_density_min                -1.519
_refine_diff_density_rms                0.137


#----------------------------------------------------------------------------#
#                   ATOMIC TYPES, COORDINATES AND THERMAL PARAMETERS         #
#----------------------------------------------------------------------------#

loop_
    _atom_type_symbol
    _atom_type_description
    _atom_type_scat_dispersion_real
    _atom_type_scat_dispersion_imag
    _atom_type_scat_source
C   C   0.0033  0.0016  'International Tables Vol C Tables 4.2.6.8 and 6.1.1.4'
H   H   0       0       'International Tables Vol C Tables 4.2.6.8 and 6.1.1.4'
N   N   0.0061  0.0033  'International Tables Vol C Tables 4.2.6.8 and 6.1.1.4'
Br  Br  -0.2901 2.4595  'International Tables Vol C Tables 4.2.6.8 and 6.1.1.4'

loop_
    _atom_site_label
    _atom_site_type_symbol
    _atom_site_fract_x
    _atom_site_fract_y
    _atom_site_fract_z
    _atom_site_U_iso_or_equiv
    _atom_site_adp_type
    _atom_site_occupancy
    _atom_site_symmetry_multiplicity
    _atom_site_calc_flag
    _atom_site_refinement_flags
    _atom_site_disorder_assembly
    _atom_site_disorder_group
Br1  Br -0.06945(9)   0.93329(6)   0.12345(5)   0.0503(3)   Uani 1 1 d    .  . . 
C1   C  -0.1071(7)    0.7919(5)    0.1320(4)    0.0348(15)  Uani 1 1 d    .  . . 
C2   C   0.0001(7)    0.7256(6)    0.1511(4)    0.0359(15)  Uani 1 1 d    .  . . 
H2   H   0.0913       0.7504       0.1601       0.043       Uiso 1 1 calc R  . . 
C3   C  -0.0269(7)    0.6233(6)    0.1570(4)    0.0333(15)  Uani 1 1 d    .  . . 
H3   H   0.0458       0.5772       0.1701       0.04        Uiso 1 1 calc R  . . 
C4   C  -0.1602(6)    0.5875(5)    0.1440(3)    0.0285(13)  Uani 1 1 d    .  . . 
C5   C  -0.2676(7)    0.6556(6)    0.1256(4)    0.0347(15)  Uani 1 1 d    .  . . 
H5   H  -0.3589       0.6311       0.1165       0.042       Uiso 1 1 calc R  . . 
C6   C  -0.2413(8)    0.7583(6)    0.1207(4)    0.0421(17)  Uani 1 1 d    .  . . 
H6   H  -0.3141       0.8051       0.1098       0.05        Uiso 1 1 calc R  . . 
N7   N  -0.1898(6)    0.4828(5)    0.1502(3)    0.0324(12)  Uani 1 1 d    .  . . 
C8   C  -0.3029(7)    0.4436(6)    0.1854(4)    0.0424(18)  Uani 1 1 d    .  . . 
H8   H  -0.3662       0.4828       0.2114       0.051       Uiso 1 1 calc R  . . 
C9   C  -0.3080(8)    0.3422(6)    0.1766(4)    0.0433(18)  Uani 1 1 d    .  . . 
H9   H  -0.3746       0.298        0.1955       0.052       Uiso 1 1 calc R  . . 
C10  C  -0.1964(7)    0.3127(6)    0.1342(4)    0.0370(16)  Uani 1 1 d    .  . . 
C11  C  -0.1517(9)    0.2187(6)    0.1045(5)    0.0468(19)  Uani 1 1 d    .  . . 
H11  H  -0.1998       0.1577       0.1137       0.056       Uiso 1 1 calc R  . . 
C12  C  -0.0405(8)    0.2170(6)    0.0632(5)    0.0459(18)  Uani 1 1 d    .  . . 
H12  H  -0.0101       0.1543       0.0438       0.055       Uiso 1 1 calc R  . . 
C13  C   0.0305(8)    0.3066(6)    0.0484(4)    0.0394(17)  Uani 1 1 d    .  . . 
H13  H   0.1083       0.3035       0.0192       0.047       Uiso 1 1 calc R  . . 
C14  C  -0.0103(7)    0.3997(6)    0.0757(4)    0.0357(15)  Uani 1 1 d    .  . . 
H14  H   0.0373       0.4605       0.0651       0.043       Uiso 1 1 calc R  . . 
C15  C  -0.1233(7)    0.4008(5)    0.1189(3)    0.0292(14)  Uani 1 1 d    .  . . 
Br2  Br  0.06772(10)  0.67962(6)   0.43636(6)   0.0576(3)   Uani 1 1 d    .  . . 
C21  C   0.0841(7)    0.5436(5)    0.4017(4)    0.0318(14)  Uani 1 1 d    .  . . 
C22  C   0.1791(7)    0.4811(5)    0.4395(4)    0.0324(14)  Uani 1 1 d    .  . . 
H22  H   0.2326       0.5047       0.4826       0.039       Uiso 1 1 calc R  . . 
C23  C   0.1945(8)    0.3832(6)    0.4130(4)    0.0388(16)  Uani 1 1 d    .  . . 
H23  H   0.2596       0.3387       0.4379       0.047       Uiso 1 1 calc R  . . 
C24  C   0.1144(7)    0.3497(5)    0.3497(4)    0.0336(15)  Uani 1 1 d    .  . . 
C25  C   0.0180(7)    0.4134(6)    0.3148(4)    0.0366(16)  Uani 1 1 d    .  . . 
H25  H  -0.0386       0.3898       0.2729       0.044       Uiso 1 1 calc R  . . 
C26  C   0.0032(7)    0.5109(6)    0.3405(4)    0.0398(17)  Uani 1 1 d    .  . . 
H26  H  -0.0625       0.5553       0.316        0.048       Uiso 1 1 calc R  . . 
N27  N   0.1307(6)    0.2511(4)    0.3197(3)    0.0353(13)  Uani 1 1 d    .  . . 
C28  C   0.1336(8)    0.2275(7)    0.2431(4)    0.0446(18)  Uani 1 1 d    .  . . 
H28  H   0.1245       0.2757       0.2034       0.053       Uiso 1 1 calc R  . . 
C29  C   0.1510(8)    0.1275(7)    0.2337(5)    0.049(2)    Uani 1 1 d    .  . . 
H29  H   0.1589       0.0931       0.1873       0.059       Uiso 1 1 calc R  . . 
C30  C   0.1554(7)    0.0824(6)    0.3065(5)    0.0462(19)  Uani 1 1 d    .  . . 
C31  C   0.1667(8)   -0.0203(6)    0.3325(6)    0.052(2)    Uani 1 1 d    .  . . 
H31  H   0.1759      -0.0749       0.2984       0.062       Uiso 1 1 calc R  . . 
C32  C   0.1637(9)   -0.0372(7)    0.4082(6)    0.060(3)    Uani 1 1 d    .  . . 
H32  H   0.17        -0.1049       0.4266       0.071       Uiso 1 1 calc R  . . 
C33  C   0.1513(8)    0.0449(6)    0.4606(5)    0.051(2)    Uani 1 1 d    .  . . 
H33  H   0.1496       0.0301       0.5127       0.061       Uiso 1 1 calc R  . . 
C34  C   0.1419(8)    0.1434(6)    0.4373(5)    0.0459(19)  Uani 1 1 d    .  . . 
H34  H   0.1339       0.198        0.4717       0.055       Uiso 1 1 calc R  . . 
C35  C   0.1448(6)    0.1597(5)    0.3586(4)    0.0329(15)  Uani 1 1 d    .  . . 


loop_
    _atom_site_aniso_label
    _atom_site_aniso_U_11
    _atom_site_aniso_U_22
    _atom_site_aniso_U_33
    _atom_site_aniso_U_23
    _atom_site_aniso_U_13
    _atom_site_aniso_U_12
Br1  0.0563(5)    0.0370(4)    0.0581(5)   -0.0047(4)    0.0071(4)    0.0049(3)   
C1   0.040(4)     0.037(4)     0.028(3)    -0.008(3)     0.003(3)     0.004(3)    
C2   0.026(3)     0.046(4)     0.036(4)    -0.002(3)     0.000(3)     0.001(3)    
C3   0.026(3)     0.043(4)     0.030(4)     0.003(3)     0.001(3)     0.003(3)    
C4   0.025(3)     0.044(4)     0.017(3)    -0.001(3)     0.001(2)     0.004(3)    
C5   0.025(3)     0.046(4)     0.033(4)    -0.011(3)    -0.002(3)     0.004(3)    
C6   0.037(4)     0.044(4)     0.045(4)    -0.006(3)     0.001(3)     0.014(3)    
N7   0.026(3)     0.042(3)     0.029(3)     0.001(2)     0.004(2)     0.000(2)    
C8   0.029(4)     0.061(5)     0.038(4)     0.002(4)     0.008(3)    -0.004(3)    
C9   0.033(4)     0.057(5)     0.041(4)     0.003(4)     0.006(3)    -0.013(3)    
C10  0.033(4)     0.047(4)     0.031(4)     0.000(3)    -0.003(3)    -0.006(3)    
C11  0.050(5)     0.046(4)     0.044(4)     0.004(4)    -0.003(4)    -0.004(4)    
C12  0.050(5)     0.042(4)     0.045(4)    -0.009(3)    -0.003(4)     0.004(4)    
C13  0.037(4)     0.051(4)     0.031(4)     0.001(3)     0.005(3)     0.008(3)    
C14  0.034(4)     0.046(4)     0.026(3)     0.008(3)    -0.004(3)     0.005(3)    
C15  0.028(3)     0.041(4)     0.019(3)     0.003(3)    -0.002(2)     0.000(3)    
Br2  0.0626(6)    0.0318(4)    0.0789(7)   -0.0095(4)    0.0071(5)    0.0040(4)   
C21  0.038(4)     0.023(3)     0.035(4)     0.000(3)     0.009(3)     0.000(3)    
C22  0.035(4)     0.037(4)     0.025(3)    -0.004(3)    -0.004(3)    -0.002(3)    
C23  0.038(4)     0.037(4)     0.040(4)     0.005(3)    -0.008(3)     0.005(3)    
C24  0.037(4)     0.028(3)     0.036(4)    -0.004(3)     0.006(3)    -0.004(3)    
C25  0.033(4)     0.044(4)     0.031(4)    -0.002(3)    -0.007(3)    -0.001(3)    
C26  0.035(4)     0.047(4)     0.038(4)     0.009(3)     0.002(3)     0.003(3)    
N27  0.043(3)     0.032(3)     0.031(3)     0.000(2)     0.000(2)     0.003(3)    
C28  0.044(4)     0.058(5)     0.031(4)    -0.014(3)    -0.001(3)     0.000(4)    
C29  0.042(4)     0.056(5)     0.049(5)    -0.010(4)     0.003(4)    -0.005(4)    
C30  0.028(4)     0.036(4)     0.074(6)    -0.011(4)    -0.001(4)    -0.004(3)    
C31  0.034(4)     0.030(4)     0.090(7)    -0.006(4)    -0.013(4)     0.000(3)    
C32  0.043(5)     0.036(4)     0.097(8)     0.008(5)    -0.013(5)     0.000(4)    
C33  0.036(4)     0.048(5)     0.068(6)     0.018(4)    -0.006(4)    -0.003(3)    
C34  0.032(4)     0.045(4)     0.059(5)     0.018(4)    -0.007(3)     0.002(3)    
C35  0.020(3)     0.032(3)     0.046(4)     0.002(3)    -0.002(3)     0.000(3)    


#----------------------------------------------------------------------------#
#                   MOLECULAR GEOMETRY                                       #
#----------------------------------------------------------------------------#

_geom_special_details
;
 All esds (except the esd in the dihedral angle between two l.s. planes)
 are estimated using the full covariance matrix.  The cell esds are taken
 into account individually in the estimation of esds in distances, angles
 and torsion angles; correlations between esds in cell parameters are only
 used when they are defined by crystal symmetry.  An approximate (isotropic)
 treatment of cell esds is used for estimating esds involving l.s. planes.
;
loop_
    _geom_bond_atom_site_label_1
    _geom_bond_atom_site_label_2
    _geom_bond_distance
    _geom_bond_site_symmetry_2
    _geom_bond_publ_flag
Br1  C1   1.906(7)    .           ?           
C1   C6   1.381(11)   .           ?           
C1   C2   1.387(10)   .           ?           
C2   C3   1.378(10)   .           ?           
C2   H2   0.95        .           ?           
C3   C4   1.386(9)    .           ?           
C3   H3   0.95        .           ?           
C4   C5   1.400(9)    .           ?           
C4   N7   1.414(9)    .           ?           
C5   C6   1.379(11)   .           ?           
C5   H5   0.95        .           ?           
C6   H6   0.95        .           ?           
N7   C15  1.395(9)    .           ?           
N7   C8   1.403(9)    .           ?           
C8   C9   1.345(11)   .           ?           
C8   H8   0.95        .           ?           
C9   C10  1.421(11)   .           ?           
C9   H9   0.95        .           ?           
C10  C15  1.397(10)   .           ?           
C10  C11  1.425(11)   .           ?           
C11  C12  1.352(12)   .           ?           
C11  H11  0.95        .           ?           
C12  C13  1.401(11)   .           ?           
C12  H12  0.95        .           ?           
C13  C14  1.387(10)   .           ?           
C13  H13  0.95        .           ?           
C14  C15  1.387(10)   .           ?           
C14  H14  0.95        .           ?           
Br2  C21  1.905(6)    .           ?           
C21  C26  1.371(10)   .           ?           
C21  C22  1.379(10)   .           ?           
C22  C23  1.385(10)   .           ?           
C22  H22  0.95        .           ?           
C23  C24  1.400(10)   .           ?           
C23  H23  0.95        .           ?           
C24  C25  1.375(10)   .           ?           
C24  N27  1.417(9)    .           ?           
C25  C26  1.374(10)   .           ?           
C25  H25  0.95        .           ?           
C26  H26  0.95        .           ?           
N27  C35  1.391(9)    .           ?           
N27  C28  1.402(9)    .           ?           
C28  C29  1.339(12)   .           ?           
C28  H28  0.95        .           ?           
C29  C30  1.426(12)   .           ?           
C29  H29  0.95        .           ?           
C30  C35  1.386(10)   .           ?           
C30  C31  1.431(11)   .           ?           
C31  C32  1.369(14)   .           ?           
C31  H31  0.95        .           ?           
C32  C33  1.439(13)   .           ?           
C32  H32  0.95        .           ?           
C33  C34  1.363(11)   .           ?           
C33  H33  0.95        .           ?           
C34  C35  1.423(11)   .           ?           
C34  H34  0.95        .           ?           


loop_
    _geom_angle_atom_site_label_1
    _geom_angle_atom_site_label_2
    _geom_angle_atom_site_label_3
    _geom_angle
    _geom_angle_site_symmetry_1
    _geom_angle_site_symmetry_3
    _geom_angle_publ_flag
C6   C1   C2   121.6(7)     .       .       ?       
C6   C1   Br1  119.1(5)     .       .       ?       
C2   C1   Br1  119.2(6)     .       .       ?       
C3   C2   C1   119.3(7)     .       .       ?       
C3   C2   H2   120.4        .       .       ?       
C1   C2   H2   120.4        .       .       ?       
C2   C3   C4   120.1(6)     .       .       ?       
C2   C3   H3   119.9        .       .       ?       
C4   C3   H3   119.9        .       .       ?       
C3   C4   C5   119.9(7)     .       .       ?       
C3   C4   N7   120.8(6)     .       .       ?       
C5   C4   N7   119.3(6)     .       .       ?       
C6   C5   C4   120.2(7)     .       .       ?       
C6   C5   H5   119.9        .       .       ?       
C4   C5   H5   119.9        .       .       ?       
C5   C6   C1   118.9(7)     .       .       ?       
C5   C6   H6   120.6        .       .       ?       
C1   C6   H6   120.6        .       .       ?       
C15  N7   C8   107.2(6)     .       .       ?       
C15  N7   C4   128.3(5)     .       .       ?       
C8   N7   C4   124.3(6)     .       .       ?       
C9   C8   N7   109.7(7)     .       .       ?       
C9   C8   H8   125.2        .       .       ?       
N7   C8   H8   125.2        .       .       ?       
C8   C9   C10  108.0(7)     .       .       ?       
C8   C9   H9   126          .       .       ?       
C10  C9   H9   126          .       .       ?       
C15  C10  C9   107.2(7)     .       .       ?       
C15  C10  C11  118.4(7)     .       .       ?       
C9   C10  C11  134.4(7)     .       .       ?       
C12  C11  C10  119.6(8)     .       .       ?       
C12  C11  H11  120.2        .       .       ?       
C10  C11  H11  120.2        .       .       ?       
C11  C12  C13  120.9(8)     .       .       ?       
C11  C12  H12  119.6        .       .       ?       
C13  C12  H12  119.6        .       .       ?       
C14  C13  C12  121.4(7)     .       .       ?       
C14  C13  H13  119.3        .       .       ?       
C12  C13  H13  119.3        .       .       ?       
C15  C14  C13  117.5(7)     .       .       ?       
C15  C14  H14  121.3        .       .       ?       
C13  C14  H14  121.3        .       .       ?       
C14  C15  N7   129.7(6)     .       .       ?       
C14  C15  C10  122.3(7)     .       .       ?       
N7   C15  C10  107.9(6)     .       .       ?       
C26  C21  C22  122.2(6)     .       .       ?       
C26  C21  Br2  119.8(5)     .       .       ?       
C22  C21  Br2  118.0(5)     .       .       ?       
C21  C22  C23  118.2(6)     .       .       ?       
C21  C22  H22  120.9        .       .       ?       
C23  C22  H22  120.9        .       .       ?       
C22  C23  C24  120.1(6)     .       .       ?       
C22  C23  H23  120          .       .       ?       
C24  C23  H23  120          .       .       ?       
C25  C24  C23  119.9(6)     .       .       ?       
C25  C24  N27  118.6(6)     .       .       ?       
C23  C24  N27  121.5(6)     .       .       ?       
C26  C25  C24  120.2(7)     .       .       ?       
C26  C25  H25  119.9        .       .       ?       
C24  C25  H25  119.9        .       .       ?       
C21  C26  C25  119.4(7)     .       .       ?       
C21  C26  H26  120.3        .       .       ?       
C25  C26  H26  120.3        .       .       ?       
C35  N27  C28  106.6(6)     .       .       ?       
C35  N27  C24  127.9(6)     .       .       ?       
C28  N27  C24  125.5(6)     .       .       ?       
C29  C28  N27  110.5(8)     .       .       ?       
C29  C28  H28  124.7        .       .       ?       
N27  C28  H28  124.7        .       .       ?       
C28  C29  C30  106.9(7)     .       .       ?       
C28  C29  H29  126.5        .       .       ?       
C30  C29  H29  126.5        .       .       ?       
C35  C30  C29  107.8(7)     .       .       ?       
C35  C30  C31  119.0(8)     .       .       ?       
C29  C30  C31  133.3(8)     .       .       ?       
C32  C31  C30  117.8(8)     .       .       ?       
C32  C31  H31  121.1        .       .       ?       
C30  C31  H31  121.1        .       .       ?       
C31  C32  C33  121.7(8)     .       .       ?       
C31  C32  H32  119.1        .       .       ?       
C33  C32  H32  119.1        .       .       ?       
C34  C33  C32  121.6(9)     .       .       ?       
C34  C33  H33  119.2        .       .       ?       
C32  C33  H33  119.2        .       .       ?       
C33  C34  C35  116.0(8)     .       .       ?       
C33  C34  H34  122          .       .       ?       
C35  C34  H34  122          .       .       ?       
C30  C35  N27  108.1(7)     .       .       ?       
C30  C35  C34  123.9(7)     .       .       ?       
N27  C35  C34  127.9(7)     .       .       ?       


loop_
    _geom_torsion_atom_site_label_1
    _geom_torsion_atom_site_label_2
    _geom_torsion_atom_site_label_3
    _geom_torsion_atom_site_label_4
    _geom_torsion
    _geom_torsion_site_symmetry_1
    _geom_torsion_site_symmetry_2
    _geom_torsion_site_symmetry_3
    _geom_torsion_site_symmetry_4
    _geom_torsion_publ_flag
C6   C1   C2   C3      1.9(11)    .       .       .       .       ?       
Br1  C1   C2   C3   -179.8(5)     .       .       .       .       ?       
C1   C2   C3   C4      0.0(10)    .       .       .       .       ?       
C2   C3   C4   C5     -0.8(10)    .       .       .       .       ?       
C2   C3   C4   N7   -179.7(6)     .       .       .       .       ?       
C3   C4   C5   C6     -0.2(10)    .       .       .       .       ?       
N7   C4   C5   C6    178.7(6)     .       .       .       .       ?       
C4   C5   C6   C1      1.9(11)    .       .       .       .       ?       
C2   C1   C6   C5     -2.8(11)    .       .       .       .       ?       
Br1  C1   C6   C5    178.8(5)     .       .       .       .       ?       
C3   C4   N7   C15   -48.9(9)     .       .       .       .       ?       
C5   C4   N7   C15   132.2(7)     .       .       .       .       ?       
C3   C4   N7   C8    136.7(7)     .       .       .       .       ?       
C5   C4   N7   C8    -42.2(9)     .       .       .       .       ?       
C15  N7   C8   C9     -0.2(8)     .       .       .       .       ?       
C4   N7   C8   C9    175.2(6)     .       .       .       .       ?       
N7   C8   C9   C10    -0.4(9)     .       .       .       .       ?       
C8   C9   C10  C15     0.8(9)     .       .       .       .       ?       
C8   C9   C10  C11  -176.6(8)     .       .       .       .       ?       
C15  C10  C11  C12     0.4(11)    .       .       .       .       ?       
C9   C10  C11  C12   177.6(8)     .       .       .       .       ?       
C10  C11  C12  C13    -0.7(12)    .       .       .       .       ?       
C11  C12  C13  C14     0.1(12)    .       .       .       .       ?       
C12  C13  C14  C15     0.8(10)    .       .       .       .       ?       
C13  C14  C15  N7   -176.7(6)     .       .       .       .       ?       
C13  C14  C15  C10    -1.1(10)    .       .       .       .       ?       
C8   N7   C15  C14   176.9(7)     .       .       .       .       ?       
C4   N7   C15  C14     1.7(11)    .       .       .       .       ?       
C8   N7   C15  C10     0.7(7)     .       .       .       .       ?       
C4   N7   C15  C10  -174.5(6)     .       .       .       .       ?       
C9   C10  C15  C14  -177.4(6)     .       .       .       .       ?       
C11  C10  C15  C14     0.5(10)    .       .       .       .       ?       
C9   C10  C15  N7     -0.9(7)     .       .       .       .       ?       
C11  C10  C15  N7    177.0(6)     .       .       .       .       ?       
C26  C21  C22  C23     1.6(11)    .       .       .       .       ?       
Br2  C21  C22  C23  -177.9(5)     .       .       .       .       ?       
C21  C22  C23  C24    -0.3(11)    .       .       .       .       ?       
C22  C23  C24  C25    -1.6(11)    .       .       .       .       ?       
C22  C23  C24  N27   177.9(6)     .       .       .       .       ?       
C23  C24  C25  C26     2.2(11)    .       .       .       .       ?       
N27  C24  C25  C26  -177.3(6)     .       .       .       .       ?       
C22  C21  C26  C25    -1.0(11)    .       .       .       .       ?       
Br2  C21  C26  C25   178.5(5)     .       .       .       .       ?       
C24  C25  C26  C21    -0.9(11)    .       .       .       .       ?       
C25  C24  N27  C35  -136.1(7)     .       .       .       .       ?       
C23  C24  N27  C35    44.4(10)    .       .       .       .       ?       
C25  C24  N27  C28    42.8(10)    .       .       .       .       ?       
C23  C24  N27  C28  -136.7(8)     .       .       .       .       ?       
C35  N27  C28  C29    -1.1(8)     .       .       .       .       ?       
C24  N27  C28  C29   179.8(7)     .       .       .       .       ?       
N27  C28  C29  C30     1.9(9)     .       .       .       .       ?       
C28  C29  C30  C35    -2.0(9)     .       .       .       .       ?       
C28  C29  C30  C31   177.4(8)     .       .       .       .       ?       
C35  C30  C31  C32     1.3(11)    .       .       .       .       ?       
C29  C30  C31  C32  -178.1(8)     .       .       .       .       ?       
C30  C31  C32  C33    -0.7(12)    .       .       .       .       ?       
C31  C32  C33  C34     0.0(13)    .       .       .       .       ?       
C32  C33  C34  C35     0.1(11)    .       .       .       .       ?       
C29  C30  C35  N27     1.4(8)     .       .       .       .       ?       
C31  C30  C35  N27  -178.1(6)     .       .       .       .       ?       
C29  C30  C35  C34   178.3(7)     .       .       .       .       ?       
C31  C30  C35  C34    -1.2(11)    .       .       .       .       ?       
C28  N27  C35  C30    -0.2(7)     .       .       .       .       ?       
C24  N27  C35  C30   178.9(7)     .       .       .       .       ?       
C28  N27  C35  C34  -177.0(7)     .       .       .       .       ?       
C24  N27  C35  C34     2.1(11)    .       .       .       .       ?       
C33  C34  C35  C30     0.5(11)    .       .       .       .       ?       
C33  C34  C35  N27   176.8(7)     .       .       .       .       ?       


data_4c

_audit_creation_date                    2015-01-19T15:23:56-00:00
_audit_creation_method                  'WinGX routine CIF_UPDATE'
_audit_conform_dict_name                cif_core.dic
_audit_conform_dict_version             2.3
_audit_conform_dict_location            ftp://ftp.iucr.org/pub/cif_core.dic
_publ_requested_category                FO

#----------------------------------------------------------------------------#
#                   CHEMICAL INFORMATION                                     #
#----------------------------------------------------------------------------#

_chemical_name_systematic
;
 ?
;
_chemical_formula_moiety                'C14 H10 I N'
_chemical_formula_sum                   'C14 H10 I N'
_chemical_formula_weight                319.13
_chemical_compound_source               'synthesis as described'
_chemical_absolute_configuration        ad

#----------------------------------------------------------------------------#
#                   UNIT CELL INFORMATION                                    #
#----------------------------------------------------------------------------#

_symmetry_cell_setting                  monoclinic
_symmetry_space_group_name_H-M          'C c'
_symmetry_space_group_name_Hall         'C -2yc'
_symmetry_Int_Tables_number             9
loop_
    _symmetry_equiv_pos_as_xyz
'x, y, z'
'x, -y, z+1/2'
'x+1/2, y+1/2, z'
'x+1/2, -y+1/2, z+1/2'

_cell_length_a                          7.0800(3)
_cell_length_b                          20.6660(10)
_cell_length_c                          8.2442(5)
_cell_angle_alpha                       90
_cell_angle_beta                        100.632(2)
_cell_angle_gamma                       90
_cell_volume                            1185.54(10)
_cell_formula_units_Z                   4
_cell_measurement_temperature           150(2)
_cell_measurement_reflns_used           3333
_cell_measurement_theta_min             3.09
_cell_measurement_theta_max             27.43
_cell_measurement_wavelength            0.71073

#----------------------------------------------------------------------------#
#                   CRYSTAL INFORMATION                                      #
#----------------------------------------------------------------------------#

_exptl_crystal_description              prism
_exptl_crystal_colour                   colourless
_exptl_crystal_size_max                 0.39
_exptl_crystal_size_mid                 0.36
_exptl_crystal_size_min                 0.26
_exptl_crystal_density_diffrn           1.788
_exptl_crystal_density_method           'not measured'
_exptl_crystal_F_000                    616
_exptl_special_details
;
 ?
;

#----------------------------------------------------------------------------#
#                   ABSORPTION CORRECTION                                    #
#----------------------------------------------------------------------------#

_exptl_absorpt_coefficient_mu                           2.671
_exptl_absorpt_correction_type                       multi-scan
_exptl_absorpt_process_details
;
  [Sheldrick, G.M. (2002). SADABS Bruker AXS Inc., Madison, Wisconsin, USA]
;
_exptl_absorpt_correction_T_min                         0.380
_exptl_absorpt_correction_T_max                         0.499


#----------------------------------------------------------------------------#
#                   DATA COLLECTION                                          #
#----------------------------------------------------------------------------#

_diffrn_measurement_device_type         'APEXII, Bruker-AXS'
_diffrn_measurement_method              'CCD rotation images, thin slices'
_diffrn_detector                        'CCD plate'
_diffrn_ambient_temperature             150(2)
_diffrn_radiation_wavelength            0.71073
_diffrn_radiation_type                  MoK\a
_diffrn_radiation_monochromator         graphite
_diffrn_radiation_probe                 x-ray
_diffrn_reflns_av_R_equivalents         0.0279
_diffrn_reflns_av_unetI/netI            0.0347
_diffrn_reflns_number                   5134
_diffrn_reflns_limit_h_min              -9
_diffrn_reflns_limit_h_max              6
_diffrn_reflns_limit_k_min              -26
_diffrn_reflns_limit_k_max              26
_diffrn_reflns_limit_l_min              -10
_diffrn_reflns_limit_l_max              10
_diffrn_reflns_theta_min                3.09
_diffrn_reflns_theta_max                27.48
_diffrn_reflns_theta_full               27.48
_diffrn_measured_fraction_theta_full
                                        0.997
_diffrn_measured_fraction_theta_max
                                        0.997
_reflns_number_total                    2183
_reflns_number_gt                       2139
_reflns_threshold_expression            >2sigma(I)

#----------------------------------------------------------------------------#
#                   COMPUTER PROGRAMS USED                                   #
#----------------------------------------------------------------------------#

_computing_data_collection              'Bruker APEX2 (Bruker, 2006)'
_computing_cell_refinement              'Bruker APEX2 (Bruker, 2006)'
_computing_data_reduction               'Bruker APEX2 (Bruker, 2006)'
_computing_structure_solution           'SIR97 (Altomare et al., 1999)'
_computing_structure_refinement         'SHELXL-97 (Sheldrick, 1997)'
_computing_molecular_graphics           'Ortep-3 for Windows (Farrugia, 1997)'
_computing_publication_material
;
          WinGX publication routines (Farrugia, 2012),
          CRYSCALc (T. Roisnel, local program, 2014)
;

#----------------------------------------------------------------------------#
#                   REFINEMENT INFORMATION                                   #
#----------------------------------------------------------------------------#

_refine_special_details
;
 Refinement of F^2^ against ALL reflections.  The weighted R-factor wR and
 goodness of fit S are based on F^2^, conventional R-factors R are based
 on F, with F set to zero for negative F^2^. The threshold expression of
 F^2^ > 2sigma(F^2^) is used only for calculating R-factors(gt) etc. and is
 not relevant to the choice of reflections for refinement.  R-factors based
 on F^2^ are statistically about twice as large as those based on F, and R-
 factors based on ALL data will be even larger.
;
_refine_ls_structure_factor_coef        Fsqd
_refine_ls_matrix_type                  full
_refine_ls_weighting_scheme             calc
_refine_ls_weighting_details
         'calc w=1/[\s^2^(Fo^2^)+(0.0290P)^2^+0.0000P] where P=(Fo^2^+2Fc^2^)/3'
_atom_sites_solution_primary            direct
_atom_sites_solution_secondary          difmap
_atom_sites_solution_hydrogens          geom
_refine_ls_hydrogen_treatment           constr
_refine_ls_extinction_method            none
_refine_ls_number_reflns                2183
_refine_ls_number_parameters            145
_refine_ls_number_restraints            2
_refine_ls_R_factor_all                 0.0238
_refine_ls_R_factor_gt                  0.0233
_refine_ls_wR_factor_ref                0.0566
_refine_ls_wR_factor_gt                 0.0563
_refine_ls_goodness_of_fit_ref          1.1
_refine_ls_restrained_S_all             1.099
_refine_ls_shift/su_max                 0
_refine_ls_shift/su_mean                0
_refine_ls_abs_structure_details
                                    'Flack H D (1983), Acta Cryst. A39, 876-881'
_refine_ls_abs_structure_Flack          -0.03(3)
_refine_diff_density_max                0.318
_refine_diff_density_min                -0.601
_refine_diff_density_rms                0.096

_iucr_refine_instructions_details
;
 .res SHELXL file: job.res
.................................................................
TITL import in C c
CELL  0.71073   7.0800  20.6660   8.2442   90.000  100.632   90.000
ZERR     4.00   0.0003   0.0010   0.0005    0.000    0.002    0.000
LATT  -7
SYMM    X, - Y, 1/2 + Z
SFAC  C    H    N    I
UNIT  56   40   4    4
MERG   2
FMAP   2
PLAN   20
ACTA
BOND   $H
CONF
WPDB  -2
L.S.   4
TEMP  -123.00
WGHT    0.029000
FVAR       0.43257
I1    4    0.215838    0.122139    0.200369    11.00000    0.01404    0.03087 =
         0.02150    0.00012   -0.00170   -0.00062
C1    1   -0.009452    0.100917    0.011231    11.00000    0.00922    0.01656 =
         0.01776    0.00268   -0.00229   -0.00329
C2    1   -0.003975    0.063304   -0.122879    11.00000    0.01244    0.01990 =
         0.02260    0.00260    0.00500    0.00025
AFIX  43
H2    2    0.105162    0.041174   -0.147009    11.00000   -1.20000
AFIX   0
C3    1   -0.194152    0.063171   -0.221704    11.00000    0.01497    0.01571 =
         0.01388    0.00302    0.00229    0.00128
C4    1   -0.278336    0.031787   -0.367705    11.00000    0.02844    0.01566 =
         0.01654   -0.00275    0.00559    0.00317
AFIX  43
H4    2   -0.203475    0.005179   -0.425394    11.00000   -1.20000
AFIX   0
C5    1   -0.472429    0.040301   -0.426148    11.00000    0.02929    0.02474 =
         0.01521   -0.00392   -0.00175   -0.00407
AFIX  43
H5    2   -0.531809    0.018737   -0.524127    11.00000   -1.20000
AFIX   0
C6    1   -0.584117    0.080658   -0.342267    11.00000    0.01699    0.02582 =
         0.02078    0.00241    0.00122    0.00128
AFIX  43
H6    2   -0.717343    0.085706   -0.385140    11.00000   -1.20000
AFIX   0
C7    1   -0.503903    0.112804   -0.199745    11.00000    0.01742    0.02491 =
         0.01901    0.00032    0.00571    0.00379
AFIX  43
H7    2   -0.578576    0.140301   -0.144086    11.00000   -1.20000
AFIX   0
C8    1   -0.308404    0.103222   -0.140778    11.00000    0.01631    0.01320 =
         0.01338    0.00140    0.00156    0.00078
N9    3   -0.192917    0.127095    0.003089    11.00000    0.01286    0.01732 =
         0.01464    0.00281    0.00192    0.00171
C10   1   -0.257652    0.167830    0.119573    11.00000    0.01043    0.01753 =
         0.01929   -0.00326    0.00276   -0.00486
C11   1   -0.256943    0.145408    0.281856    11.00000    0.01608    0.02370 =
         0.01336   -0.00463    0.00135   -0.00537
AFIX  43
H11   2   -0.209676    0.103325    0.312980    11.00000   -1.20000
AFIX   0
C12   1   -0.323695    0.183747    0.394536    11.00000    0.02216    0.03507 =
         0.01767   -0.01337    0.00743   -0.00726
AFIX  43
H12   2   -0.320424    0.168646    0.503857    11.00000   -1.20000
AFIX   0
C13   1   -0.396155    0.244777    0.348241    11.00000    0.02213    0.03033 =
         0.03352   -0.02051    0.00775   -0.00584
AFIX  43
H13   2   -0.442697    0.271337    0.426322    11.00000   -1.20000
AFIX   0
C14   1   -0.401199    0.267218    0.189817    11.00000    0.01414    0.02011 =
         0.04386   -0.00845   -0.00158    0.00272
AFIX  43
H14   2   -0.452320    0.308820    0.158441    11.00000   -1.20000
AFIX   0
C15   1   -0.330190    0.228090    0.075361    11.00000    0.01800    0.01842 =
         0.02463    0.00137    0.00115   -0.00218
AFIX  43
H15   2   -0.332451    0.243506   -0.033541    11.00000   -1.20000
HKLF    4

REM  import in C c
REM R1 =  0.0233 for   2139 Fo > 4sig(Fo)  and  0.0238 for all   2183 data
REM    145 parameters refined using      2 restraints

END

WGHT      0.0290      0.0000
 REM Highest difference peak   0.32,  deepest hole  -0.60,  1-sigma level   0.10
Q1    1  -0.2193  0.2685 -0.1600  11.00000  0.05    0.32
Q2    1  -0.4039  0.2381 -0.2950  11.00000  0.05    0.31
Q3    1  -0.3510  0.2680  0.5620  11.00000  0.05    0.31
Q4    1  -0.3843  0.2760 -0.2152  11.00000  0.05    0.29
Q5    1  -0.5935  0.1912  0.4242  11.00000  0.05    0.29
Q6    1  -0.1462  0.0644  0.3346  11.00000  0.05    0.27
Q7    1  -0.0969  0.0565  0.4563  11.00000  0.05    0.26
Q8    1   0.4462  0.0584  0.1633  11.00000  0.05    0.26
Q9    1  -0.4347 -0.0618 -0.4292  11.00000  0.05    0.26
Q10   1  -0.5973  0.2471  0.4113  11.00000  0.05    0.26
Q11   1  -0.4640  0.2632 -0.1942  11.00000  0.05    0.26
Q12   1  -0.7430  0.0288 -0.3268  11.00000  0.05    0.26
Q13   1  -0.6350  0.2562  0.3959  11.00000  0.05    0.26
Q14   1  -0.2726  0.0394  0.2707  11.00000  0.05    0.26
Q15   1  -0.4980  0.0649 -0.0443  11.00000  0.05    0.26
Q16   1  -0.0310  0.0826 -0.3475  11.00000  0.05    0.26
Q17   1  -0.6486  0.2255  0.1156  11.00000  0.05    0.26
Q18   1  -0.4167  0.0532  0.2036  11.00000  0.05    0.26
Q19   1  -0.3203  0.2012  0.7395  11.00000  0.05    0.26
Q20   1  -0.0360  0.0594 -0.4036  11.00000  0.05    0.25
;
# End of res file

_iucr_refine_reflections_details
;
 .hkl SHELXL file: job.hkl
.................................................................
   2   0   0 7710.07  229.61   1
  -2   0   0 7836.86  233.54   1
  -4   0   0 5078.40  163.92   1
  -4   0   0 5380.34  153.90   3
  -4   0   0 5181.50  153.92   3
  -6   0   0 1668.37   54.03   3
  -6   0   0 1634.56   65.71   1
  -6   0   0 1574.71   52.68   3
  -8   0   0 1027.41   53.45   1
  -8   0   0 1017.06   38.57   3
  -8   0   0  963.85   51.22   2
   1  -1   0  293.75    9.63   3
  -1  -1   0  290.75   11.59   1
  -1   1   0  296.53   11.58   1
  -1   1   0  316.23   10.38   3
  -1   1   0  314.92   10.32   3
   3  -1   0 1020.24   37.76   1
  -3  -1   0 1099.17   41.39   1
  -3   1   0 1140.88   41.54   1
  -3   1   0 1154.12   35.59   3
  -3   1   0 1128.66   35.51   3
  -5  -1   0 1359.60   42.71   3
  -5  -1   0 1432.66   55.64   1
  -5  -1   0 1347.10   43.01   3
  -5   1   0 1352.13   45.10   3
  -5   1   0 1434.08   45.80   3
  -5   1   0 1353.55   54.41   1
  -7  -1   0  528.10   33.12   1
  -7  -1   0  535.25   21.60   3
  -7   1   0  554.48   33.76   1
  -7   1   0  530.67   23.29   3
   2  -2   0  942.85   29.04   3
  -2  -2   0  897.44   31.94   1
   2  -2   0  934.63   33.13   1
  -2   2   0  891.95   29.07   3
  -2   2   0  866.90   31.54   1
  -2   2   0  888.00   29.05   3
  -4  -2   0  326.65   18.97   1
  -4   2   0  297.54   17.94   1
  -4   2   0  313.08   13.79   3
  -4   2   0  335.21   13.91   3
  -6  -2   0   34.62    4.17   3
  -6  -2   0   36.97    8.88   1
  -6  -2   0   31.21    3.58   3
  -6   2   0   35.78    5.52   3
  -6   2   0   26.96    7.62   1
  -6   2   0   30.74    5.67   3
  -8  -2   0   -1.68    4.77   1
  -8  -2   0    1.32    5.36   2
  -8  -2   0    2.33    2.31   3
  -8   2   0    6.97    3.51   3
  -8   2   0    5.25    6.11   1
  -8   2   0   -4.85    3.22   2
   1  -3   0  909.12   29.29   1
  -1  -3   0 1009.91   29.38   3
   1  -3   0  884.03   29.35   3
  -1   3   0  963.33   31.58   3
  -1   3   0  916.54   31.75   3
   3  -3   0  784.39   30.79   1
  -3  -3   0  891.69   33.12   1
  -3   3   0  815.43   28.69   3
  -3   3   0  762.19   28.49   3
  -3   3   0  826.82   32.26   1
  -5  -3   0  993.43   42.66   1
  -5   3   0  937.82   35.33   3
  -5   3   0  954.48   41.79   1
  -5   3   0  948.74   34.97   3
  -7  -3   0  661.70   23.63   3
  -7  -3   0  638.89   35.72   2
  -7  -3   0  604.91   36.70   1
  -7   3   0  652.31   28.64   3
  -7   3   0  676.29   37.84   1
   0  -4   0 6814.47  218.76   3
   0  -4   0 7554.94  219.65   3
   0   4   0 7700.41  219.63   3
   0   4   0 7583.72  219.02   3
   2  -4   0 5121.81  158.37   1
   2  -4   0 5508.63  157.10   3
   2  -4   0 5117.96  156.47   3
  -2   4   0 4549.40  136.96   1
  -2   4   0 4405.39  136.20   3
  -2   4   0 4536.36  135.97   3
   4  -4   0 4752.34  150.11   1
  -4  -4   0 4812.59  147.88   1
  -4   4   0 4409.26  141.34   3
  -4   4   0 4630.01  141.62   3
  -4   4   0 4624.54  146.76   1
  -6  -4   0 1587.17   66.22   1
  -6   4   0 1706.06   57.85   3
  -6   4   0 1617.92   58.33   3
  -6   4   0 1572.96   65.16   1
  -8  -4   0  846.43   47.60   1
  -8  -4   0  818.96   44.20   2
  -8   4   0  807.29   36.06   3
  -8   4   0  817.83   46.13   1
  -8   4   0  780.57   45.46   2
  -1  -5   0 3615.37  114.61   3
   1  -5   0 3443.00  114.17   3
   1  -5   0 4053.55  115.75   3
  -1  -5   0 3932.07  114.34   3
   1   5   0 3792.55  111.73   3
  -1   5   0 3925.23  116.73   3
   3  -5   0 2369.66   79.58   1
  -3  -5   0 2661.90   84.18   1
   3  -5   0 2532.07   75.85   3
   3  -5   0 2400.63   75.29   3
  -3   5   0 2607.41   83.23   1
  -3   5   0 2407.82   80.98   3
  -3   5   0 2476.63   80.91   3
  -5  -5   0 1971.32   75.79   1
  -5   5   0 2080.00   69.77   3
  -5   5   0 2075.26   75.41   1
  -5   5   0 2083.88   70.21   3
  -7  -5   0  582.92   20.56   3
  -7  -5   0  581.10   33.44   2
  -7  -5   0  572.88   35.66   1
  -7   5   0  591.21   34.91   1
  -7   5   0  586.24   28.37   3
   0  -6   0 1378.56   47.37   3
   0  -6   0 1498.84   47.31   3
   0   6   0 1410.66   46.69   3
   0   6   0 1364.14   47.20   3
  -2  -6   0  295.80   11.37   3
  -2  -6   0  304.66   12.01   3
   2  -6   0  288.97   13.93   1
   2  -6   0  292.91   14.03   3
   2  -6   0  302.13   14.63   3
  -2   6   0  276.84   14.82   3
  -2   6   0  275.88   14.33   3
   4  -6   0   13.07    2.52   3
  -4  -6   0   12.25    4.57   1
   4  -6   0   19.94    5.06   1
   4  -6   0    9.76    2.29   3
  -4   6   0   19.27    4.64   3
  -4   6   0   12.02    3.49   3
  -4   6   0    9.97    3.74   1
  -6  -6   0   34.75    9.07   1
  -6  -6   0   14.75    5.26   2
  -6   6   0   28.24    7.87   1
  -6   6   0   22.12    5.57   3
  -6   6   0   22.00    6.25   3
  -8  -6   0   29.28    9.16   2
  -8  -6   0    6.26    6.75   1
  -8   6   0    9.56    7.31   2
  -8   6   0   11.46    5.51   3
  -1  -7   0 1028.66   36.79   3
  -1  -7   0 1074.99   36.59   3
   1  -7   0 1061.16   39.19   3
   1  -7   0 1082.07   38.36   3
  -1  -7   0 1061.64   31.99   2
  -1   7   0 1087.41   38.46   3
   1   7   0 1073.66   35.80   3
  -1   7   0 1083.42   39.43   3
   3  -7   0 1763.99   59.95   1
  -3  -7   0 1694.04   52.00   3
  -3  -7   0 1707.54   52.80   3
  -3  -7   0 1631.09   58.91   1
   3  -7   0 1716.34   57.51   3
   3  -7   0 1731.93   58.05   3
  -3   7   0 1628.97   58.62   3
  -3   7   0 1737.02   58.49   3
  -5  -7   0  449.34   26.63   1
   5  -7   0  487.79   29.54   1
  -5  -7   0  487.40   16.08   3
  -5  -7   0  460.53   16.41   3
  -5   7   0  508.95   24.62   3
  -5   7   0  459.17   26.04   1
  -5   7   0  491.29   24.63   3
  -7  -7   0  641.42   33.60   2
  -7  -7   0  540.96   19.96   3
  -7  -7   0  531.99   34.74   1
  -7   7   0  550.45   29.22   3
   0  -8   0 5200.59  161.69   3
   0  -8   0 5342.52  161.20   3
   0   8   0 5555.51  160.92   3
   0   8   0 5096.30  161.36   3
   0   8   0 5160.04  154.30   2
   2  -8   0 4097.43  128.44   1
  -2  -8   0 4262.78  128.76   2
  -2  -8   0 4421.21  131.41   3
  -2  -8   0 4268.06  129.99   3
   2  -8   0 4357.35  130.78   3
   2  -8   0 4098.38  131.13   3
  -2   8   0 4204.28  135.43   3
  -2   8   0 4355.96  134.86   3
   4  -8   0 1745.96   58.74   3
  -4  -8   0 1871.55   58.00   3
  -4  -8   0 1814.47   58.84   3
   4  -8   0 1819.42   64.02   1
  -4  -8   0 1805.97   67.70   1
  -4   8   0 1908.63   66.59   3
  -4   8   0 1980.75   67.40   3
  -6  -8   0 1191.12   48.68   2
  -6  -8   0 1116.19   37.29   3
  -6  -8   0 1087.04   51.61   1
  -6  -8   0 1169.38   36.68   3
  -6   8   0 1102.04   46.95   3
  -8  -8   0  888.15   50.51   1
  -8  -8   0  887.95   45.15   2
  -8   8   0  865.99   49.20   2
  -8   8   0  893.19   42.77   3
  -1  -9   0 2898.56   90.14   3
   1  -9   0 2939.93   94.99   3
   1  -9   0 2953.42   93.76   3
  -1  -9   0 2795.32   90.15   3
   1   9   0 2792.60   90.37   3
  -1   9   0 2738.95   92.78   3
  -1   9   0 2839.05   91.46   3
   3  -9   0 1874.51   63.88   3
  -3  -9   0 1848.37   59.34   3
   3  -9   0 1889.32   64.35   1
  -3  -9   0 1865.33   60.79   2
  -3  -9   0 1890.20   60.96   3
  -3   9   0 1871.99   66.38   3
  -3   9   0 1854.91   69.72   3
  -5  -9   0 1051.51   42.92   2
   5  -9   0 1126.77   38.58   3
  -5  -9   0 1052.89   36.57   3
  -5  -9   0 1103.19   35.64   3
  -5  -9   0 1099.47   47.90   1
  -5   9   0 1055.07   44.92   3
  -7  -9   0  819.72   39.15   2
  -7  -9   0  676.30   41.43   1
  -7  -9   0  759.44   27.43   3
  -7   9   0  730.17   37.42   3
  -7   9   0  816.76   43.42   2
   0 -10   0    6.76    3.44   3
   0 -10   0    2.07    2.53   3
   0  10   0    3.85    2.84   3
   0  10   0   -0.88    1.69   3
   0  10   0    3.09    0.87   2
  -2 -10   0    7.56    2.84   3
   2 -10   0   15.15    3.56   1
  -2 -10   0    4.15    2.25   3
  -2 -10   0   13.50    2.11   2
   2 -10   0    7.13    3.07   3
   2  10   0   10.70    2.25   3
  -2  10   0    7.39    3.98   3
   4 -10   0  264.97   15.10   3
  -4 -10   0  199.71   15.80   1
   4 -10   0  262.01   16.90   1
  -4 -10   0  247.91   14.12   2
  -4 -10   0  245.96   12.86   3
  -4 -10   0  252.53   11.88   3
  -4  10   0  253.38   17.25   3
  -6 -10   0   89.44   12.07   2
  -6 -10   0   78.65    6.73   3
  -6 -10   0   81.53   13.71   1
  -6  10   0   83.69   12.62   3
  -8 -10   0   21.17    8.33   2
  -8 -10   0    6.39    7.65   1
  -8  10   0    2.71    6.40   2
  -8  10   0   30.46    8.80   3
   1 -11   0  570.83   26.71   3
  -1 -11   0  655.34   28.04   3
  -1 -11   0  629.92   27.73   3
  -1  11   0  644.03   29.90   3
   1  11   0  598.98   24.78   3
  -3 -11   0  990.68   34.88   2
   3 -11   0 1012.33   38.25   1
  -3 -11   0 1010.31   36.61   3
   3 -11   0  943.08   38.91   3
  -3 -11   0 1042.15   38.25   3
  -3  11   0 1005.35   43.12   3
  -5 -11   0  384.55   17.45   3
   5 -11   0  343.41   17.66   3
  -5 -11   0  330.86   23.05   1
  -5 -11   0  348.41   19.27   2
  -5 -11   0  336.72   15.61   3
  -5  11   0  340.02   22.48   3
  -7 -11   0  389.37   18.34   3
  -7 -11   0  404.37   25.33   2
  -7 -11   0  416.43   30.21   1
  -7  11   0  388.40   26.47   3
  -7  11   0  427.02   30.12   2
   0 -12   0 2286.13   81.48   3
   0  12   0 2545.53   82.74   3
   2 -12   0 2040.73   67.54   1
   2 -12   0 2114.88   72.77   3
  -2 -12   0 2008.06   67.68   3
  -2 -12   0 1961.35   68.19   3
   2  12   0 1992.13   65.33   3
  -2  12   0 1966.71   72.55   3
   4 -12   0 1618.66   58.95   3
  -4 -12   0 1503.03   58.92   1
   4 -12   0 1624.93   59.98   1
  -4 -12   0 1561.85   52.40   3
  -4 -12   0 1552.59   53.98   3
  -4 -12   0 1464.56   52.18   2
  -4  12   0 1525.83   60.99   3
  -6 -12   0  923.53   34.69   3
  -6 -12   0  769.92   43.00   1
  -6 -12   0  910.67   38.91   2
  -6  12   0  893.35   44.40   2
  -6  12   0  814.60   42.13   3
  -8 -12   0  407.30   27.76   2
  -8  12   0  458.30   30.87   3
   1 -13   0 1431.46   53.50   3
  -1 -13   0 1228.97   47.46   3
  -1  13   0 1161.31   48.88   3
  -1  13   0 1271.79   41.42   2
   1  13   0 1348.90   50.06   3
   3 -13   0 1737.54   61.38   1
  -3 -13   0 1802.69   58.16   2
  -3 -13   0 1850.96   65.17   3
   3 -13   0 1769.67   64.52   3
  -3 -13   0 1918.68   64.18   3
  -3  13   0 1863.88   71.12   3
  -5 -13   0  567.17   25.91   3
   5 -13   0  578.85   27.24   3
  -5 -13   0  575.41   26.11   2
  -5 -13   0  574.15   32.10   1
  -5  13   0  562.66   32.40   3
  -7 -13   0  505.67   24.21   3
  -7 -13   0  556.35   29.93   2
  -7 -13   0  509.76   34.80   1
  -7  13   0  548.61   35.54   2
  -7  13   0  553.88   33.94   3
   0 -14   0  488.96   26.19   3
   0  14   0  562.58   27.19   3
   2 -14   0  316.69   19.83   3
  -2 -14   0  320.36   19.46   3
   2 -14   0  291.94   15.57   1
  -2  14   0  354.88   22.67   3
  -2  14   0  367.34   18.03   2
   2  14   0  301.27   15.12   3
  -4 -14   0  214.56   14.45   3
   4 -14   0  201.12   14.85   1
   4 -14   0  185.92   14.71   3
  -4 -14   0  190.40   13.32   3
  -4 -14   0  199.94   11.19   2
  -4 -14   0  196.51   15.95   1
  -4  14   0  212.10   18.41   3
  -6 -14   0  112.06   12.42   3
  -6 -14   0  125.51   13.41   2
  -6 -14   0  139.17   18.79   1
  -6  14   0  105.14   16.31   2
  -6  14   0  109.49   16.50   3
   1 -15   0  691.42   33.28   3
  -1 -15   0  679.66   32.27   3
   1  15   0  666.03   30.18   3
  -1  15   0  659.55   33.56   3
  -1  15   0  684.83   25.02   2
  -3 -15   0  696.22   31.64   3
   3 -15   0  608.18   27.96   1
   3 -15   0  680.65   32.65   3
  -3  15   0  664.45   30.58   2
  -3  15   0  649.61   35.22   3
  -5 -15   0  674.51   36.63   1
  -5 -15   0  732.23   29.61   2
   5 -15   0  710.71   33.10   3
  -5 -15   0  751.73   32.90   3
  -5  15   0  690.03   38.99   3
  -5  15   0  695.16   36.76   2
  -7 -15   0  201.20   24.47   1
  -7 -15   0  185.96   14.20   3
  -7  15   0  198.29   23.67   2
  -7  15   0  143.91   20.21   3
   0 -16   0 1453.75   58.16   3
   0  16   0 1502.26   58.08   3
  -2 -16   0  996.57   43.11   3
   2 -16   0 1088.35   39.56   1
   2 -16   0  976.86   45.32   3
  -2  16   0  983.00   37.78   2
  -2  16   0 1047.02   46.69   3
   2  16   0 1071.75   39.67   3
  -4 -16   0  512.55   26.04   3
  -4 -16   0  438.92   25.94   1
  -4 -16   0  450.12   17.84   2
   4 -16   0  472.59   25.28   1
   4 -16   0  492.67   27.42   3
  -4  16   0  475.80   30.21   3
  -4  16   0  423.24   25.30   2
  -6 -16   0  302.93   24.33   1
  -6 -16   0  281.61   18.97   3
  -6  16   0  281.67   23.17   2
  -6  16   0  272.47   24.17   3
   1 -17   0  785.44   38.85   3
  -1 -17   0  900.34   40.10   3
  -1  17   0  797.84   28.90   2
   1  17   0  818.93   35.87   3
  -1  17   0  836.53   40.30   3
   3 -17   0  801.76   33.82   1
  -3 -17   0  837.86   38.72   3
   3 -17   0  817.42   39.29   3
  -3  17   0  862.29   36.23   2
  -3  17   0  827.77   42.88   3
  -5 -17   0  689.34   36.84   1
  -5 -17   0  704.37   33.93   3
   5 -17   0  677.62   33.67   3
  -5  17   0  660.16   35.78   2
  -5  17   0  664.15   39.41   3
   0 -18   0  203.90   17.60   3
   0  18   0  214.96   17.23   3
   2 -18   0   88.93    9.59   1
  -2 -18   0   74.74   12.24   3
   2 -18   0   74.32   12.51   3
  -2  18   0   59.39   12.46   3
   2  18   0   95.29   10.73   3
  -2  18   0   95.46    9.75   2
  -4 -18   0  142.58   16.36   3
  -4 -18   0  153.44   16.93   1
   4 -18   0  142.32   17.09   3
  -4  18   0  159.42   20.82   3
  -4  18   0  130.72   15.11   2
  -6 -18   0   42.00   10.86   1
  -6 -18   0   53.27   10.20   3
  -6  18   0   33.85   11.46   3
  -6  18   0   37.04    9.60   2
  -1 -19   0  123.09   16.19   3
   1 -19   0  150.19   18.49   3
   1  19   0  150.91   13.80   3
  -1  19   0  137.41   16.77   3
   3 -19   0   96.41   14.22   3
  -3 -19   0  104.79   14.69   3
  -3  19   0  119.77   13.09   2
  -3  19   0  122.43   17.54   3
  -5 -19   0  130.21   16.88   1
  -5 -19   0  138.57   17.11   3
  -5  19   0  127.52   19.42   3
  -5  19   0  134.20   16.51   2
   0 -20   0  772.97   40.95   3
   0  20   0  839.05   40.22   3
   2 -20   0  793.14   41.21   3
  -2 -20   0  775.02   40.44   3
  -2  20   0  840.28   43.46   3
  -2  20   0  830.03   36.60   2
  -4 -20   0  367.63   23.69   1
   4 -20   0  365.82   25.71   3
  -4 -20   0  420.50   26.97   3
  -4  20   0  369.11   28.83   3
  -4  20   0  418.60   24.69   2
  -6 -20   0  256.89   20.69   3
  -6  20   0  276.98   31.09   3
  -6  20   0  263.69   23.20   2
  -1 -21   0  489.77   30.81   3
   1 -21   0  494.06   31.55   3
   1  21   0  501.27   28.09   3
  -1  21   0  453.92   29.63   3
   3 -21   0  514.66   32.05   3
  -3 -21   0  498.87   31.30   3
  -3  21   0  544.58   34.86   3
  -5 -21   0  354.10   25.51   3
  -5  21   0  335.79   28.82   3
   0 -22   0   91.53   15.09   3
   0  22   0   77.40   13.03   3
  -2 -22   0   47.12   11.25   3
   2 -22   0   60.51   12.84   3
  -2  22   0   49.26   11.50   3
  -4 -22   0   86.57   15.16   3
   4 -22   0  113.63   17.36   3
  -4  22   0   80.22   16.45   3
   1 -23   0   55.59   12.31   3
  -1 -23   0   92.94   15.65   3
  -1  23   0   77.25   14.57   3
   3 -23   0   86.72   15.38   3
  -3 -23   0   79.27   14.53   3
  -3  23   0   77.95   16.01   3
   0 -24   0  163.30   21.89   3
   0  24   0  149.23   19.13   3
   2 -24   0  261.12   23.41   3
  -2 -24   0  174.71   22.10   3
  -2  24   0  175.95   22.64   3
  -4 -24   0  133.45   19.22   3
   4 -24   0   90.48   15.97   3
  -4  24   0   92.15   18.48   3
  -1 -25   0  388.00   29.51   3
   1 -25   0  341.68   27.88   3
  -1  25   0  371.73   28.25   3
   3 -25   0  351.56   28.52   3
  -3 -25   0  368.51   28.82   3
  -3  25   0  362.37   29.85   3
   0 -26   0   75.28   15.93   3
   2 -26   0   37.91   11.72   3
  -2 -26   0   57.13   14.14   3
  -2  26   0   45.95   12.56   3
  -8   0   1    7.57    3.81   3
  -8   0   1    1.41    4.75   1
  -6   0   1   -0.21    2.41   1
  -6   0   1    2.93    2.04   3
   4   0  -1   24.04    5.22   1
  -4   0   1   -1.68    0.78   3
  -4   0   1    2.67    2.80   1
  -2   0   1   -1.52    1.02   3
   2   0  -1   22.24    3.88   1
  -2   0  -1    1.67    2.30   2
  -4   0  -1    8.02    1.42   3
  -4   0  -1    1.36    2.39   1
  -4   0  -1    0.30    2.51   2
  -4   0  -1    2.28    0.95   3
  -6   0  -1   -0.07    2.82   1
  -6   0  -1    2.64    3.54   2
  -6   0  -1    3.40    1.75   3
  -6   0  -1    6.11    2.04   3
  -8   0  -1   11.90    6.23   2
  -8   0  -1    5.59    5.72   1
  -8   0  -1    0.58    2.01   3
  -9  -1   1  224.66   33.95   2
  -9   1   1  228.79   16.31   3
  -7  -1   1  425.85   29.20   1
  -7  -1   1  422.05   19.44   3
  -7   1   1  419.11   20.56   3
  -7   1   1  443.19   29.39   1
  -5  -1   1 1426.68   55.38   1
  -5  -1   1 1391.76   45.11   3
   5  -1  -1 1521.48   57.99   1
  -5   1   1 1365.71   46.47   3
  -5   1   1 1327.69   54.46   1
  -3  -1   1 2377.05   78.31   1
  -3  -1   1 2427.84   72.46   3
   3  -1  -1 2413.12   78.36   1
  -3   1   1 2324.66   78.34   1
  -3   1   1 2406.34   73.59   3
   3   1  -1 2387.19   78.13   1
   1  -1  -1 1923.88   61.78   3
  -1  -1   1 1935.79   60.25   3
  -1  -1   1 2113.51   60.62   3
   1   1  -1 2103.24   62.28   1
  -1   1   1 1931.45   60.75   3
   1   1  -1 2072.63   61.35   3
   1  -1   1  244.95    9.11   3
  -1  -1  -1  210.32    7.05   3
  -1  -1  -1  202.04    9.61   2
   1  -1   1  243.64    8.77   3
  -1  -1  -1  213.61    7.11   3
  -1   1  -1  218.10   10.20   2
  -1   1  -1  203.28    8.11   3
   1   1   1  249.70   11.02   2
  -1   1  -1  216.32    8.60   3
  -3  -1  -1 1524.92   54.94   2
  -3  -1  -1 1654.39   55.76   1
  -3   1  -1 1535.48   54.68   1
  -3   1  -1 1556.42   47.98   3
  -3   1  -1 1535.73   55.63   2
  -3   1  -1 1606.15   48.42   3
  -5  -1  -1 1295.97   53.88   1
  -5  -1  -1 1325.74   53.63   2
  -5   1  -1 1367.00   54.69   2
  -5   1  -1 1375.42   44.03   3
  -5   1  -1 1331.45   53.80   1
  -5   1  -1 1320.73   43.48   3
  -7  -1  -1  735.11   40.03   2
  -7  -1  -1  737.42   41.35   1
  -7  -1  -1  799.91   27.93   3
  -7   1  -1  703.64   40.17   1
  -7   1  -1  699.64   39.96   2
  -7   1  -1  778.16   30.05   3
  -8  -2   1  918.04   35.99   3
  -8  -2   1  975.89   51.55   1
  -8   2   1  937.25   38.92   3
  -6  -2   1 2461.69   90.75   1
  -6  -2   1 2458.90   77.08   3
  -6   2   1 2393.91   79.88   3
  -6   2   1 2477.94   90.63   1
  -4  -2   1 2335.05   72.53   3
   4  -2  -1 2407.06   81.69   1
  -4  -2   1 2349.56   81.26   1
  -4   2   1 2472.01   75.49   3
  -4   2   1 2352.50   81.45   1
   4   2  -1 2417.87   81.21   1
   2  -2  -1 7176.26  211.90   3
  -2  -2   1 6934.04  214.19   1
  -2  -2   1 7194.39  211.30   3
   2  -2  -1 7066.97  214.45   1
   2  -2  -1 7278.13  211.55   3
  -2   2   1 7411.12  212.86   3
   2   2  -1 7142.67  213.52   1
   0  -2  -1 5187.05  154.00   3
   0  -2   1 4850.48  143.79   3
   0  -2   1 4861.97  143.64   3
   0   2  -1 6016.02  154.62   3
   0   2   1 4840.06  143.58   3
   0   2  -1 4434.64  153.68   3
  -2  -2  -1 7721.36  233.83   2
   2  -2   1 8396.97  244.39   3
  -2   2  -1 7516.24  230.95   3
  -2   2  -1 8327.04  234.02   1
  -2   2  -1 8353.51  230.44   3
  -2   2  -1 7201.53  234.49   2
  -4  -2  -1 3976.50  132.04   2
  -4  -2  -1 4241.68  133.66   1
  -4   2  -1 4097.80  132.66   1
  -4   2  -1 4132.53  124.23   3
  -4   2  -1 4340.99  125.10   3
  -4   2  -1 3902.07  132.92   2
  -6  -2  -1 1346.93   42.52   3
  -6  -2  -1 1420.20   59.51   1
  -6  -2  -1 1402.75   58.12   2
  -6   2  -1 1381.06   58.85   2
  -6   2  -1 1369.10   48.07   3
  -6   2  -1 1424.83   58.95   1
  -6   2  -1 1412.69   48.09   3
  -8  -2  -1  970.61   51.82   1
  -8  -2  -1  922.51   48.73   2
  -8   2  -1  946.48   38.47   3
  -8   2  -1  918.60   50.31   1
  -8   2  -1  936.60   50.01   2
  -9  -3   1  309.82   27.23   2
  -9   3   1  295.22   20.14   3
  -7  -3   1  680.20   38.81   1
  -7  -3   1  642.73   26.21   3
  -7   3   1  726.74   30.81   3
  -5  -3   1 1400.22   44.47   3
  -5  -3   1 1365.73   55.03   1
   5  -3  -1 1417.72   55.01   1
  -5   3   1 1404.14   48.48   3
  -5   3   1 1350.88   54.83   1
  -3  -3   1 1974.95   66.46   1
  -3  -3   1 1955.52   60.41   3
   3  -3  -1 2035.42   63.20   3
   3  -3  -1 2141.54   68.87   1
   3  -3  -1 2040.64   63.31   3
   3   3  -1 1964.97   67.26   1
  -3   3   1 2018.63   63.71   3
  -1  -3   1 9999.99  277.82   1
  -1  -3   1 9677.95  277.07   3
   1  -3  -1 8640.02  271.94   3
  -1   3   1 8599.39  277.27   3
   1   3  -1 9748.47  272.32   1
   1   3  -1 9585.88  271.81   3
   1   3  -1 8998.07  271.49   3
   1  -3   1 3961.03  124.18   3
   1  -3   1 4020.67  124.72   2
  -1  -3  -1 4287.54  125.08   2
  -1  -3  -1 4316.45  123.29   3
   1  -3   1 4187.88  123.37   3
  -1  -3  -1 4612.00  122.79   3
  -1   3  -1 4149.89  124.28   1
  -1   3  -1 4315.54  124.92   3
  -1   3  -1 3711.47  125.41   3
   1   3   1 4343.26  124.23   2
  -1   3  -1 3777.58  125.91   2
  -3  -3  -1 2725.67   87.36   2
  -3   3  -1 2739.35   87.35   1
  -3   3  -1 2583.38   83.43   3
  -3   3  -1 2613.65   82.53   3
  -3   3  -1 2761.34   89.13   2
  -5  -3  -1 1082.96   44.05   2
  -5  -3  -1  982.94   44.36   1
  -5   3  -1 1010.26   36.63   3
  -5   3  -1 1006.70   43.64   1
  -5   3  -1 1008.27   36.23   3
  -5   3  -1  950.23   44.02   2
  -7  -3  -1  795.50   43.60   1
  -7  -3  -1  805.55   26.93   3
  -7  -3  -1  843.17   42.42   2
  -7   3  -1  791.10   43.04   2
  -7   3  -1  837.30   34.21   3
  -7   3  -1  807.77   42.80   1
  -8  -4   1   13.93    3.99   3
  -8  -4   1   24.68    9.26   1
  -8   4   1   14.82    5.57   3
  -6  -4   1   55.30   10.63   1
  -6  -4   1   60.42    5.21   3
  -6   4   1   59.24    8.17   3
   4  -4  -1   38.85    7.10   1
  -4  -4   1   38.44    6.98   1
   4  -4  -1   41.25    3.23   3
  -4  -4   1   47.24    3.63   3
  -4   4   1   39.80    6.28   3
  -4   4   1   32.60    5.32   3
  -2  -4   1   83.79    5.17   3
   2  -4  -1   96.16    7.06   1
  -2  -4   1   85.49    4.99   3
   2  -4  -1   66.64    5.65   3
   2  -4  -1   72.25    5.64   3
  -2  -4   1   81.29    6.19   1
  -2   4   1   81.48    6.41   3
   2   4  -1  102.06    6.46   1
   2   4  -1   66.87    3.34   3
   0  -4   1 1762.16   53.15   3
   0  -4  -1 1688.06   53.65   3
   0  -4   1 1645.87   52.87   3
   0  -4   1 1649.69   51.21   2
   0   4   1 1618.36   52.89   3
   0   4  -1 1710.58   53.59   3
   0   4  -1 1654.79   53.17   3
  -2  -4  -1  146.90    8.89   2
   2  -4   1  140.48    7.53   3
   2  -4   1  146.94    7.98   3
  -2   4  -1  149.62    9.21   3
  -2   4  -1  151.16   10.08   2
  -2   4  -1  134.60    8.03   3
  -2   4  -1  140.31    8.70   1
  -4  -4  -1  101.91   12.03   1
  -4  -4  -1   93.05   10.68   2
  -4   4  -1   84.00    6.83   3
  -4   4  -1   78.65    9.57   1
  -4   4  -1   96.58    7.69   3
  -4   4  -1   71.55   10.00   2
  -6  -4  -1   41.54   10.04   1
  -6  -4  -1   57.27   10.48   2
  -6   4  -1   41.35    6.88   3
  -6   4  -1   47.24    7.33   3
  -6   4  -1   36.34    8.79   2
  -6   4  -1   46.40    9.28   1
  -8  -4  -1   15.94    8.68   1
  -8  -4  -1   28.64   10.45   2
  -8   4  -1   17.83    8.35   2
  -8   4  -1   34.73    7.43   3
  -8   4  -1   26.82    9.52   1
  -7  -5   1  445.21   18.90   3
  -7  -5   1  457.65   30.68   1
  -7   5   1  431.08   23.70   3
  -5  -5   1  892.66   30.60   3
  -5  -5   1  918.38   40.68   1
   5  -5  -1  896.46   39.86   1
  -5   5   1  912.71   36.06   3
  -3  -5   1 1388.36   43.89   3
  -3  -5   1 1373.59   43.38   3
  -3  -5   1 1363.99   48.63   1
   3  -5  -1 1412.15   46.57   3
   3  -5  -1 1398.87   49.74   1
   3  -5  -1 1365.66   46.39   3
  -3   5   1 1360.14   48.12   3
  -3   5   1 1372.31   47.73   3
   1  -5  -1  650.00   24.88   3
  -1  -5   1  797.90   26.37   1
  -1  -5   1  832.09   28.50   3
  -1  -5   1  830.31   27.95   3
   1  -5  -1  647.34   24.72   3
   1   5  -1  670.22   23.26   3
   1   5  -1  665.18   23.16   3
  -1   5   1  812.81   29.70   3
   1  -5   1 2551.50   81.63   3
   1  -5   1 2532.36   80.29   3
  -1  -5  -1 2565.17   77.95   2
  -1  -5  -1 2586.88   79.04   3
   1   5   1 2673.33   79.06   2
  -1   5  -1 2630.63   80.32   3
  -1   5  -1 2418.59   81.33   3
   1   5   1 2545.21   77.10   3
   1   5   1 2608.74   77.47   3
  -1   5  -1 2528.52   80.29   2
  -1   5  -1 2666.83   77.77   1
  -3  -5  -1 1037.05   39.12   2
   3  -5   1  938.82   30.63   3
   3  -5   1  871.16   30.23   3
  -3   5  -1 1042.83   39.69   1
  -3   5  -1 1079.53   39.14   3
  -3   5  -1 1034.05   41.55   2
  -3   5  -1 1151.18   38.29   3
  -5  -5  -1  608.89   31.36   1
  -5  -5  -1  547.50   28.21   2
  -5   5  -1  606.52   25.34   3
  -5   5  -1  530.43   28.66   1
  -5   5  -1  581.11   30.97   2
  -5   5  -1  540.58   25.33   3
  -7  -5  -1  306.67   22.92   2
  -7  -5  -1  370.22   27.02   1
  -7   5  -1  302.28   18.75   3
  -7   5  -1  277.38   23.63   2
  -7   5  -1  245.79   21.85   1
  -8  -6   1  910.32   35.02   3
  -8  -6   1  949.22   51.86   1
  -8   6   1  979.98   42.98   3
  -6  -6   1 1718.44   57.01   3
  -6  -6   1 1835.73   71.53   1
  -6   6   1 1814.01   64.84   3
  -4  -6   1 2200.45   67.94   3
  -4  -6   1 2202.75   75.98   1
   4  -6  -1 2335.42   73.68   3
   4  -6  -1 2327.09   73.41   3
   4  -6  -1 2290.35   79.59   1
  -4  -6   1 2172.03   67.33   3
  -4   6   1 2122.17   73.36   3
  -4   6   1 2189.29   74.12   3
   2  -6  -1 4832.22  147.05   3
  -2  -6   1 4662.70  139.91   1
  -2  -6   1 4664.56  138.25   3
  -2  -6   1 4728.67  139.28   3
   2  -6  -1 4614.90  146.59   3
  -2   6   1 4363.78  141.61   3
   2   6  -1 4929.04  142.31   3
   2   6  -1 4798.09  141.96   3
   0  -6   1 7823.04  231.14   2
   0  -6  -1 8627.41  247.71   3
   0  -6   1 7638.46  234.60   3
   0  -6   1 8183.87  234.83   3
   0   6  -1 8638.88  246.76   3
   0   6  -1 7625.68  246.77   3
   0   6   1 7845.51  234.98   3
   2  -6   1 4178.99  133.43   3
  -2  -6  -1 4380.69  131.35   3
  -2  -6  -1 4554.44  134.02   2
   2  -6   1 4503.80  132.74   3
  -2   6  -1 4539.75  135.74   3
  -2   6  -1 4552.58  137.79   3
  -2   6  -1 4096.66  136.46   2
  -2   6  -1 4341.54  134.24   1
   4  -6   1 2057.88   72.81   3
  -4  -6  -1 2655.47   89.15   2
   4  -6   1 2830.19   73.51   3
  -4   6  -1 2632.01   92.60   2
  -4   6  -1 2609.43   86.98   3
  -4   6  -1 2753.18   90.81   1
  -4   6  -1 2774.84   88.75   3
  -6  -6  -1 1303.16   56.61   1
  -6  -6  -1 1270.84   52.60   2
  -6   6  -1 1292.99   49.18   3
  -6   6  -1 1283.74   58.46   3
  -6   6  -1 1145.60   54.37   2
  -6   6  -1 1213.08   53.78   1
  -8  -6  -1  710.40   41.16   2
  -8  -6  -1  754.10   50.08   1
  -8   6  -1  733.40   36.23   3
  -8   6  -1  790.82   44.30   1
  -8   6  -1  754.78   44.46   2
  -7  -7   1  254.97   13.63   3
  -7  -7   1  291.54   23.91   1
  -7   7   1  330.03   20.69   3
   5  -7  -1 1329.83   42.78   3
  -5  -7   1 1344.88   44.41   3
  -5  -7   1 1347.27   45.01   3
  -5  -7   1 1408.13   55.58   1
   5  -7  -1 1273.86   42.40   3
  -5   7   1 1350.41   51.50   3
   3  -7  -1 2387.02   79.53   3
  -3  -7   1 2327.81   79.19   1
   3  -7  -1 2507.57   81.75   1
  -3  -7   1 2478.13   75.95   3
   3  -7  -1 2475.99   79.83   3
  -3  -7   1 2452.59   74.70   3
  -3   7   1 2447.64   80.21   3
  -3   7   1 2316.74   80.05   3
   1  -7  -1 2241.93   72.28   3
   1  -7  -1 2049.75   72.14   3
  -1  -7   1 2387.29   75.54   3
  -1  -7   1 2485.29   76.77   3
  -1  -7   1 2471.51   72.70   1
   1   7  -1 2238.56   69.95   3
   1   7  -1 2306.75   70.36   3
  -1   7   1 2245.26   77.69   3
   1  -7   1 2578.78   82.04   3
   1  -7   1 2422.66   76.15   1
   1  -7   1 2401.74   80.25   3
  -1  -7  -1 2261.17   72.46   3
  -1   7  -1 2366.33   73.52   3
  -1   7  -1 2186.20   71.81   2
  -1   7  -1 2259.44   75.08   3
   1   7   1 2546.56   76.72   2
   1   7   1 2631.27   77.80   3
   3  -7   1 2688.75   87.98   3
  -3  -7  -1 2589.26   78.71   3
   3  -7   1 2915.99   89.24   3
  -3  -7  -1 2580.79   84.32   2
  -3   7  -1 2831.18   89.02   2
  -3   7  -1 2472.34   86.70   3
  -3   7  -1 2583.96   85.40   1
  -3   7  -1 2697.40   85.47   3
  -5  -7  -1 1974.10   71.57   2
  -5  -7  -1 2095.61   76.76   1
  -5   7  -1 1982.68   73.60   1
  -5   7  -1 2032.45   76.05   2
  -5   7  -1 1958.54   69.44   3
  -5   7  -1 1964.36   70.66   3
  -7  -7  -1 1034.24   47.96   2
  -7  -7  -1 1077.08   52.60   1
  -7   7  -1 1024.58   51.01   2
  -7   7  -1  894.18   42.62   3
  -7   7  -1 1020.59   49.52   1
  -8  -8   1   12.12    7.53   1
  -8  -8   1    5.18    5.43   2
  -8   8   1    4.23    4.39   3
  -6  -8   1  175.97   10.28   3
  -6  -8   1  196.71   20.80   1
  -6  -8   1  175.26   10.00   3
  -6   8   1  176.00   14.64   3
  -4  -8   1   84.90   10.43   1
  -4  -8   1  118.11    7.19   3
  -4  -8   1   99.52    7.33   3
   4  -8  -1  133.31   13.43   1
   4  -8  -1  111.49    8.73   3
  -4   8   1  123.17   10.71   3
   2  -8  -1  239.51   14.08   3
  -2  -8   1  256.06   13.38   3
   2  -8  -1  241.83   14.42   3
  -2  -8   1  255.04   12.39   3
  -2  -8   1  256.49   12.61   1
   2   8  -1  250.78   11.00   3
  -2   8   1  264.35   15.23   3
   0  -8   1  393.40   18.47   3
   0  -8  -1  444.50   20.31   3
   0  -8   1  390.92   14.36   2
   0  -8  -1  443.00   19.66   3
   0  -8   1  394.51   18.36   3
   0   8   1  395.32   18.61   3
   0   8  -1  419.62   19.09   3
   0   8  -1  443.55   20.10   3
  -2  -8  -1   23.12    3.49   2
   2  -8   1   20.02    3.52   1
   2  -8   1   37.26    6.40   3
  -2  -8  -1   34.72    4.69   3
   2  -8   1   27.50    5.14   3
  -2   8  -1   26.99    5.33   2
  -2   8  -1   41.53    6.97   3
  -2   8  -1   26.86    5.09   3
  -4  -8  -1  139.51    6.36   3
   4  -8   1  141.02   15.04   3
   4  -8   1  130.21    8.41   3
  -4  -8  -1  123.78   10.35   2
  -4   8  -1  141.16   11.27   3
  -4   8  -1  158.24   13.56   2
  -4   8  -1  109.62   11.88   1
  -4   8  -1  150.04   12.28   3
  -6  -8  -1   65.49   12.88   1
  -6  -8  -1   77.13   11.86   2
  -6   8  -1   64.87   11.02   1
  -6   8  -1   45.63    9.96   2
  -6   8  -1   60.26    9.80   3
  -8  -8  -1   23.99    8.90   2
  -8   8  -1    2.71    6.01   2
  -8   8  -1   24.10    7.95   3
  -7  -9   1  165.70   20.86   1
  -7  -9   1  172.14   10.71   3
  -7   9   1  150.07   17.27   3
   5  -9  -1  714.99   28.12   3
  -5  -9   1  713.96   26.45   3
  -5  -9   1  755.46   35.62   1
  -5  -9   1  713.62   27.67   3
  -5   9   1  667.00   32.83   3
  -3  -9   1 1155.17   41.27   3
  -3  -9   1 1155.07   39.68   3
  -3  -9   1 1213.50   43.13   1
   3  -9  -1 1091.17   42.80   3
   3  -9  -1 1207.82   44.08   1
  -3   9   1 1083.66   44.48   3
  -1  -9   1  961.13   29.91   2
   1  -9  -1 1071.50   39.38   3
  -1  -9   1 1035.73   36.00   3
   1  -9  -1 1044.95   39.81   3
  -1  -9   1  923.20   36.22   3
   1   9  -1  969.66   36.48   3
   1   9  -1  981.50   36.53   3
  -1   9   1  974.76   38.02   3
  -1  -9  -1  990.46   35.85   3
   1  -9   1 1008.93   38.28   3
   1  -9   1 1097.75   40.18   3
   1  -9   1  992.99   32.91   1
   1   9   1  981.47   35.60   3
  -1   9  -1  918.77   35.82   3
  -1   9  -1  856.29   37.00   3
   1   9   1 1018.46   32.62   2
  -1   9  -1  984.97   33.98   2
  -3  -9  -1  548.30   22.61   2
   3  -9   1  590.04   25.11   1
   3  -9   1  559.04   24.59   3
  -3  -9  -1  550.69   21.12   3
  -3   9  -1  539.60   26.26   2
  -3   9  -1  552.55   27.19   3
  -5  -9  -1 1331.63   57.13   1
  -5  -9  -1 1347.72   42.82   3
  -5  -9  -1 1426.47   52.92   2
   5  -9   1 1380.83   44.21   3
  -5   9  -1 1320.61   54.04   1
  -5   9  -1 1388.99   57.16   2
  -5   9  -1 1347.30   54.29   3
  -7  -9  -1  474.36   28.53   2
  -7  -9  -1  411.70   30.90   1
  -7   9  -1  434.55   27.02   3
  -7   9  -1  432.98   30.61   2
  -8 -10   1  699.81   44.28   1
  -8 -10   1  774.05   40.17   2
  -8  10   1  700.52   38.98   3
  -6 -10   1 1149.10   51.99   1
  -6 -10   1 1124.79   40.89   3
  -6  10   1 1097.82   48.56   3
  -4 -10   1 2168.73   77.05   1
  -4 -10   1 2173.38   72.44   3
  -4 -10   1 2258.62   70.79   3
   4 -10  -1 2059.53   74.97   1
   4 -10  -1 2195.28   72.96   3
  -4  10   1 2159.98   78.12   3
   2 -10  -1 2470.70   84.73   3
  -2 -10   1 2149.17   74.96   3
  -2 -10   1 2305.24   73.67   3
  -2 -10   1 2353.17   72.72   1
   2  10  -1 2589.20   79.77   3
  -2  10   1 2246.02   78.34   3
   0 -10   1 3184.00   99.37   3
   0 -10  -1 3212.01  101.79   3
   0 -10   1 2987.12   98.45   3
   0 -10  -1 3086.84  102.38   3
   0  10   1 2954.45   98.53   3
   0  10  -1 3137.16  102.15   3
  -2 -10  -1 2548.29   82.09   3
  -2 -10  -1 2512.47   77.72   2
   2 -10   1 2540.53   80.73   1
   2 -10   1 2586.33   85.06   3
   2  10   1 2548.46   76.26   3
  -2  10  -1 2525.01   87.28   3
  -2  10  -1 2535.95   83.15   2
  -4 -10  -1 1236.00   41.62   3
   4 -10   1 1250.32   45.22   3
  -4 -10  -1 1264.37   45.94   2
  -4  10  -1 1257.34   50.92   2
  -4  10  -1 1204.29   50.41   3
  -6 -10  -1  703.17   33.16   2
  -6 -10  -1  630.57   37.12   1
  -6 -10  -1  636.83   23.79   3
  -6  10  -1  625.24   33.67   3
  -6  10  -1  668.27   36.98   2
  -8 -10  -1  274.08   22.83   2
  -8  10  -1  265.86   22.20   3
  -7 -11   1  545.76   36.04   1
  -7 -11   1  597.71   26.31   3
  -7 -11   1  621.48   32.77   2
  -7  11   1  633.40   35.07   3
  -5 -11   1 1604.57   54.28   3
  -5 -11   1 1589.57   56.01   3
   5 -11  -1 1538.03   55.12   3
  -5 -11   1 1710.63   64.06   1
  -5  11   1 1507.28   62.46   3
  -3 -11   1 1692.56   59.47   1
  -3 -11   1 1680.89   57.19   3
  -3 -11   1 1737.86   59.76   3
   3 -11  -1 1634.70   59.60   3
   3 -11  -1 1647.56   58.93   1
  -3  11   1 1691.05   63.68   3
  -1 -11   1 2965.45   96.91   3
   1 -11  -1 2878.62   93.85   3
  -1 -11   1 2960.86   95.76   3
  -1  11   1 2927.20   98.46   3
   1  11  -1 2748.42   91.02   3
   1 -11   1 3529.26  106.34   1
  -1 -11  -1 3490.33  111.79   3
   1 -11   1 3443.06  113.99   3
  -1 -11  -1 3612.18  112.54   3
  -1  11  -1 3400.13  108.07   2
  -1  11  -1 3465.58  115.00   3
   1  11   1 3616.36  111.12   3
  -3 -11  -1 1623.09   54.82   3
  -3 -11  -1 1592.71   53.03   2
   3 -11   1 1583.91   57.13   3
   3 -11   1 1600.60   55.70   1
  -3  11  -1 1609.07   59.00   2
  -3  11  -1 1582.96   61.54   3
  -5 -11  -1 1710.69   55.88   3
  -5 -11  -1 1540.84   66.42   1
  -5 -11  -1 1711.29   55.07   3
  -5 -11  -1 1690.38   61.24   2
   5 -11   1 1634.86   55.50   3
  -5  11  -1 1638.44   65.95   3
  -5  11  -1 1725.92   67.45   2
  -7 -11  -1  601.04   39.03   1
  -7 -11  -1  611.29   33.62   2
  -7  11  -1  621.87   35.40   3
  -7  11  -1  663.95   39.16   2
  -8 -12   1    6.09    7.06   1
  -8 -12   1    1.47    4.69   2
  -8  12   1   10.72    6.49   3
  -6 -12   1   10.87    4.49   2
  -6 -12   1    6.85    3.36   3
  -6 -12   1   17.09    6.59   1
  -6  12   1    5.41    4.21   3
   4 -12  -1   22.52    5.93   1
  -4 -12   1   12.76    4.52   1
   4 -12  -1   17.69    5.17   3
  -4 -12   1   16.07    4.02   3
  -4 -12   1   18.95    4.79   3
  -4  12   1   10.72    4.81   3
  -2 -12   1   15.14    4.31   3
  -2 -12   1   24.97    4.31   1
   2 -12  -1   20.84    5.43   3
  -2 -12   1   14.60    4.53   3
   2  12  -1   19.57    3.98   3
  -2  12   1   13.35    4.81   3
   0 -12  -1   90.08   10.68   3
   0 -12   1   85.70   10.52   3
   0  12   1  110.28   11.99   3
   0  12  -1   86.29   10.64   3
  -2 -12  -1   25.55    5.35   3
   2 -12   1   27.66    4.38   1
  -2 -12  -1   20.20    4.76   3
   2 -12   1   29.89    6.43   3
  -2  12  -1   21.68    4.89   2
   2  12   1   23.99    3.35   3
  -2  12  -1   44.71    8.84   3
   4 -12   1    1.78    2.58   3
  -4 -12  -1   11.72    3.62   2
  -4 -12  -1   11.05    3.51   3
  -4 -12  -1   11.97    3.68   3
  -4  12  -1   15.68    6.01   3
  -4  12  -1    9.55    4.28   2
  -6 -12  -1   27.72    5.22   3
  -6 -12  -1   23.43    6.70   2
  -6 -12  -1   22.59    8.11   1
  -6  12  -1   20.26    7.22   3
  -6  12  -1   28.74    8.60   2
  -7 -13   1  140.69   11.94   3
  -7 -13   1  140.60   19.63   1
  -7 -13   1  159.31   17.49   2
  -7  13   1  150.73   19.52   3
  -5 -13   1  242.22   14.77   2
  -5 -13   1  230.73   15.24   3
  -5 -13   1  239.74   18.36   1
   5 -13  -1  282.44   17.80   3
  -5  13   1  176.71   19.75   3
   3 -13  -1  428.94   22.48   1
  -3 -13   1  425.55   21.61   1
  -3 -13   1  438.90   23.12   3
  -3 -13   1  466.73   17.51   2
  -3 -13   1  464.43   21.85   3
   3 -13  -1  465.85   24.71   3
  -3  13   1  471.78   26.51   3
  -1 -13   1  758.24   33.00   3
   1 -13  -1  753.24   33.02   3
   1  13  -1  653.61   29.88   3
  -1  13   1  690.63   33.42   3
  -1 -13  -1  651.21   29.38   3
   1 -13   1  676.03   31.74   3
   1 -13   1  710.55   24.36   1
  -1  13  -1  626.85   24.64   2
   1  13   1  688.15   29.02   3
  -1  13  -1  599.18   30.43   3
  -3 -13  -1  333.97   18.34   3
  -3 -13  -1  338.26   18.43   3
   3 -13   1  306.31   16.66   1
  -3 -13  -1  340.16   14.68   2
   3 -13   1  319.49   19.25   3
  -3  13  -1  355.05   20.15   2
  -3  13  -1  311.05   21.88   3
  -5 -13  -1  216.67   18.93   1
   5 -13   1  203.37   13.57   3
  -5 -13  -1  195.86   13.90   2
  -5 -13  -1  226.71   13.78   3
  -5  13  -1  194.55   17.30   2
  -5  13  -1  203.64   18.42   3
  -7 -13  -1  209.35   26.33   1
  -7 -13  -1  230.81   18.67   2
  -7  13  -1  269.11   28.82   2
  -7  13  -1  244.04   21.78   3
  -6 -14   1  616.65   30.10   3
  -6 -14   1  697.42   30.91   2
  -6 -14   1  566.02   34.76   1
  -6  14   1  704.15   38.08   3
  -4 -14   1  781.80   35.04   3
   4 -14  -1  747.26   35.10   1
  -4 -14   1  809.89   29.97   2
  -4 -14   1  794.13   33.26   3
  -4 -14   1  788.49   35.79   1
   4 -14  -1  810.28   36.19   3
  -4  14   1  831.43   40.23   3
  -2 -14   1 1173.21   47.89   3
  -2 -14   1 1268.27   42.77   1
   2 -14  -1 1159.00   48.73   3
  -2  14   1 1163.19   50.47   3
   2  14  -1 1246.23   44.48   3
   0 -14   1 1638.18   60.90   3
   0 -14  -1 1672.24   62.27   3
   0  14  -1 1650.63   62.30   3
   0  14   1 1582.07   60.02   3
   2 -14   1 2080.64   74.79   3
  -2 -14  -1 2056.25   71.27   3
  -2 -14  -1 2047.93   71.48   3
   2 -14   1 2123.36   67.10   1
  -2  14  -1 1921.28   75.22   3
   2  14   1 1990.59   66.15   3
  -2  14  -1 1989.44   68.66   2
   4 -14   1 1189.82   47.85   3
  -4 -14  -1 1151.80   44.93   3
  -4 -14  -1 1128.33   45.27   3
  -4 -14  -1 1128.14   41.66   2
  -4  14  -1 1209.27   49.87   2
  -4  14  -1 1395.35   55.37   3
  -6 -14  -1  808.08   33.95   3
  -6 -14  -1  820.88   36.67   2
  -6 -14  -1  810.78   44.11   1
  -6  14  -1  803.08   43.17   3
  -6  14  -1  877.46   44.18   2
  -7 -15   1  323.79   26.68   1
  -7 -15   1  292.91   19.12   3
  -7  15   1  278.71   24.83   3
  -5 -15   1 1051.62   38.73   2
  -5 -15   1  961.54   42.51   3
  -5 -15   1 1002.63   45.63   1
   5 -15  -1  999.71   42.98   3
  -5  15   1 1081.32   50.44   3
   3 -15  -1 1326.01   51.03   1
  -3 -15   1 1258.87   46.92   1
   3 -15  -1 1365.01   54.81   3
  -3 -15   1 1231.56   38.18   2
  -3 -15   1 1281.21   50.51   3
  -3  15   1 1235.19   54.03   3
   3  15  -1 1337.29   44.37   3
   1 -15  -1 1763.76   66.25   3
  -1 -15   1 1771.15   65.58   3
   1  15  -1 1730.80   63.73   3
  -1  15   1 1691.03   66.05   3
   1 -15   1 1157.55   49.33   3
   1 -15   1 1190.72   39.45   1
  -1 -15  -1 1269.36   49.67   3
  -1  15  -1 1223.92   51.23   3
  -1  15  -1 1172.83   41.67   2
   1  15   1 1274.67   46.70   3
   3 -15   1  642.44   27.39   1
  -3 -15  -1  686.15   30.78   3
   3 -15   1  627.55   31.72   3
  -3 -15  -1  662.94   30.77   3
  -3  15  -1  627.47   34.62   3
  -3  15  -1  587.63   29.65   2
  -5 -15  -1  741.55   40.09   1
  -5 -15  -1  764.97   34.01   3
  -5 -15  -1  831.87   32.70   2
  -5  15  -1  783.77   41.75   3
  -5  15  -1  783.32   39.78   2
  -7 -15  -1  319.01   32.86   1
  -7  15  -1  315.64   27.00   2
  -7  15  -1  273.85   24.72   3
  -6 -16   1   81.43   13.77   1
  -6 -16   1   66.75   11.08   3
  -6  16   1  102.45   17.00   3
   4 -16  -1  114.49   14.98   3
   4 -16  -1  150.98   18.11   1
  -4 -16   1  132.98    7.64   2
  -4 -16   1  119.04   13.71   1
  -4 -16   1  147.88   15.88   3
  -4  16   1  110.48   16.26   3
  -2 -16   1  155.81   16.35   3
   2 -16  -1  141.98   15.85   3
  -2 -16   1  128.31    9.15   1
  -2  16   1  140.99   16.67   3
   2  16  -1  147.45   11.53   3
   0 -16  -1  143.08   15.77   3
   0 -16   1  109.75   14.23   3
   0  16  -1  115.24   13.90   3
   0  16   1  108.91   13.59   3
  -2 -16  -1  138.90   15.08   3
   2 -16   1  145.49   16.56   3
   2 -16   1  122.01    8.47   1
   2  16   1  126.26    9.17   3
  -2  16  -1  111.55    9.63   2
  -2  16  -1  117.83   16.11   3
   4 -16   1  151.15   16.54   3
  -4 -16  -1  173.63   14.34   3
  -4  16  -1  214.52   22.94   3
  -4  16  -1  181.41   15.81   2
  -6 -16  -1   36.38    7.48   3
  -6 -16  -1   19.93    8.22   1
  -6  16  -1   16.72    7.97   3
  -6  16  -1   44.66   11.39   2
  -7 -17   1  107.66   18.70   1
  -7 -17   1  116.00   14.91   3
  -7  17   1  113.55   19.38   3
  -7  17   1  108.54   18.28   2
  -5 -17   1  109.52   14.53   3
  -5 -17   1   88.93   13.11   1
   5 -17  -1  125.27   15.56   3
  -5  17   1  111.52   17.39   3
  -3 -17   1  558.97   31.10   3
   3 -17  -1  703.43   31.05   1
  -3 -17   1  632.71   27.90   1
   3 -17  -1  578.72   33.01   3
  -3  17   1  658.45   36.19   3
  -1 -17   1  284.48   20.27   3
   1 -17  -1  309.74   21.29   3
  -1  17   1  287.57   12.87   2
   1  17  -1  294.38   19.49   3
  -1  17   1  283.86   20.63   3
  -1 -17  -1  173.11   15.31   3
   1 -17   1  177.91   15.90   3
   1 -17   1  166.95    8.53   1
  -1  17  -1  201.42   17.29   3
  -1  17  -1  173.07    9.82   2
   1  17   1  162.58   13.08   3
   3 -17   1  157.87   11.52   1
  -3 -17  -1  189.02   15.54   3
   3 -17   1  159.49   17.48   3
  -3  17  -1  188.08   14.55   2
  -3  17  -1  166.69   19.77   3
  -5 -17  -1   44.61   10.80   1
  -5 -17  -1   38.69    8.31   3
  -5  17  -1   44.46   10.90   3
  -5  17  -1   53.21   11.26   2
  -6 -18   1  508.84   29.84   3
  -6 -18   1  513.08   32.28   1
  -6  18   1  547.80   36.80   3
  -6  18   1  517.48   32.51   2
   4 -18  -1  448.99   27.65   3
  -4 -18   1  495.22   29.25   3
  -4 -18   1  532.34   27.33   1
  -4  18   1  537.19   33.93   3
   2 -18  -1  817.27   40.02   3
  -2 -18   1  825.65   39.86   3
  -2 -18   1  805.62   31.00   1
   2  18  -1  804.62   35.05   3
  -2  18   1  830.35   41.86   3
   0 -18  -1  913.24   42.58   3
   0 -18   1  861.28   28.32   1
   0 -18   1  874.57   41.61   3
   0  18  -1  886.38   41.94   3
   0  18   1  844.64   39.43   3
  -2 -18  -1 1263.21   53.89   3
   2 -18   1 1227.37   43.44   1
   2 -18   1 1366.45   55.84   3
  -2  18  -1 1284.02   47.46   2
  -2  18  -1 1338.91   57.82   3
   2  18   1 1233.93   45.86   3
  -4 -18  -1  952.15   43.72   3
   4 -18   1 1002.22   45.97   3
  -4  18  -1 1006.90   44.77   2
  -4  18  -1 1057.62   51.38   3
  -6 -18  -1  492.37   27.19   3
  -6 -18  -1  446.00   31.95   1
  -6  18  -1  443.23   30.84   2
  -6  18  -1  483.22   34.09   3
   5 -19  -1  385.47   25.71   3
  -5 -19   1  406.86   26.03   3
  -5  19   1  391.88   30.05   3
  -5  19   1  353.85   24.62   2
   3 -19  -1  620.88   34.81   3
  -3 -19   1  563.47   32.49   3
  -3 -19   1  611.78   27.25   1
  -3  19   1  632.18   36.59   3
  -3  19   1  603.23   28.21   2
  -1 -19   1  580.47   32.98   3
   1 -19  -1  622.72   34.25   3
   1  19  -1  618.49   32.05   3
  -1  19   1  610.56   33.68   3
  -1  19   1  604.04   21.12   2
  -1 -19  -1  788.03   39.22   3
   1 -19   1  838.36   41.39   3
   1  19   1  813.36   36.75   3
  -1  19  -1  773.48   40.14   3
   3 -19   1  405.45   26.79   3
  -3 -19  -1  426.11   26.63   3
  -3  19  -1  472.98   24.51   2
  -3  19  -1  435.99   30.15   3
  -5 -19  -1  239.31   24.94   1
  -5 -19  -1  237.80   18.73   3
  -5  19  -1  266.74   21.37   2
  -5  19  -1  230.66   26.50   3
  -6 -20   1  167.23   20.45   3
  -6  20   1  171.60   21.29   2
  -6  20   1  171.57   23.59   3
   4 -20  -1   40.09   10.11   3
  -4 -20   1   30.85    8.87   3
  -4  20   1   26.37    9.48   3
  -4  20   1   23.16    7.03   2
   2 -20  -1  127.46   17.60   3
  -2 -20   1  142.48   18.16   3
   2  20  -1  125.96   13.82   3
  -2  20   1  133.83   16.00   2
  -2  20   1  154.11   19.34   3
   0 -20   1  194.24   21.23   3
   0 -20  -1  236.12   19.98   3
   0  20   1  174.27   15.86   3
   0  20  -1  226.35   19.07   3
  -2 -20  -1   34.09    8.60   3
   2 -20   1   61.27   12.09   3
  -2  20  -1   67.74   13.10   3
  -2  20  -1   53.87    9.79   2
  -4 -20  -1  111.96   15.38   3
   4 -20   1  132.84   17.51   3
  -4  20  -1  153.21   16.89   2
  -4  20  -1  106.93   17.67   3
  -5 -21   1   64.21   12.87   3
  -5  21   1   83.86   16.74   3
   3 -21  -1  116.00   16.97   3
  -3 -21   1  101.20   15.51   3
  -3  21   1  137.06   19.66   3
   1 -21  -1   31.33    9.20   3
  -1 -21   1   37.65    9.70   3
   1  21  -1   58.94   11.00   3
  -1  21   1   55.82   11.71   3
   1 -21   1   53.71   11.75   3
  -1 -21  -1   49.12   11.40   3
   1  21   1   64.51   10.76   3
  -1  21  -1  106.71   16.17   3
  -3 -21  -1   54.09   11.21   3
   3 -21   1   59.58   12.82   3
  -3  21  -1   64.51   13.50   3
  -5 -21  -1   92.12   14.84   3
  -5  21  -1   60.74   13.88   3
   4 -22  -1  219.76   23.79   3
  -4 -22   1  244.52   21.46   3
  -4  22   1  203.82   25.50   3
   2 -22  -1  380.30   28.01   3
  -2 -22   1  402.22   28.30   3
  -2  22   1  392.40   28.53   3
   0 -22   1  408.92   28.41   3
   0 -22  -1  456.31   30.40   3
   0  22  -1  472.68   29.90   3
   0  22   1  411.66   26.52   3
   2 -22   1  601.29   36.35   3
  -2 -22  -1  580.82   34.96   3
  -2  22  -1  631.75   37.73   3
  -4 -22  -1  248.43   21.32   3
   4 -22   1  260.67   22.35   3
  -4  22  -1  234.23   27.18   3
  -3 -23   1  459.08   31.64   3
   3 -23  -1  565.28   35.57   3
  -3  23   1  508.51   34.91   3
  -1 -23   1  441.24   30.15   3
   1 -23  -1  473.70   31.93   3
  -1  23   1  398.04   28.16   3
   1  23  -1  446.81   28.21   3
   1 -23   1  440.99   30.93   3
  -1 -23  -1  481.59   31.73   3
  -1  23  -1  456.00   31.07   3
  -3 -23  -1  223.54   24.46   3
   3 -23   1  207.53   24.01   3
  -3  23  -1  201.09   25.26   3
  -4 -24   1   23.94    9.47   3
   4 -24  -1   59.94   14.18   3
  -4  24   1   30.83   11.28   3
   2 -24  -1   51.28   13.13   3
  -2 -24   1   37.56   10.50   3
  -2  24   1   54.33   12.89   3
   0 -24  -1    6.09    5.79   3
   0 -24   1   16.67    7.73   3
   0  24  -1   11.92    6.04   3
   0  24   1   16.02    6.96   3
   2 -24   1   49.71   12.36   3
  -2 -24  -1   50.05   12.19   3
  -2  24  -1   64.44   14.09   3
  -3 -25   1   57.77   13.83   3
   3 -25  -1   75.08   15.78   3
  -3  25   1   64.63   14.93   3
   1 -25  -1   34.49   11.36   3
  -1 -25   1   34.01   10.48   3
  -1  25   1   15.45    7.10   3
  -1 -25  -1    3.97    6.30   3
   1 -25   1   11.33    7.24   3
  -1  25  -1    9.40    6.20   3
  -3 -25  -1   20.39    8.74   3
  -3  25  -1    2.08    5.97   3
  -2 -26   1  170.68   23.74   3
   2 -26  -1  179.10   24.15   3
  -2  26   1  152.77   21.81   3
   0 -26  -1  250.32   28.44   3
   0 -26   1  293.39   26.64   3
   0  26  -1  296.51   33.80   3
  -8   0   2  992.07   40.66   3
  -6   0   2 2093.18   69.96   3
  -4   0   2 2738.20   86.40   3
   4   0  -2 2830.95   93.89   1
   2   0  -2 5036.97  151.09   3
  -2   0   2 4317.06  130.89   3
   0   0   2 6442.34  189.11   3
   0   0   2 6292.42  188.69   3
   0   0  -2 6645.60  190.14   3
   0   0  -2 6141.88  189.60   3
   2   0   2 5856.48  179.36   2
  -2   0  -2 6004.99  177.71   3
  -2   0  -2 6155.52  177.57   3
  -2   0  -2 5826.02  183.28   2
  -4   0  -2 2761.53   98.11   2
  -4   0  -2 2854.76   88.26   3
  -4   0  -2 2917.26   87.43   3
  -4   0  -2 3017.44   98.38   1
  -6   0  -2 2193.03   82.09   2
  -6   0  -2 2076.00   66.55   3
  -6   0  -2 2034.23   67.35   3
  -6   0  -2 2121.48   81.52   1
  -8   0  -2  809.45   46.09   2
  -8   0  -2  818.31   53.17   1
  -9  -1   2  330.62   20.50   3
  -9   1   2  344.99   21.70   3
  -7  -1   2  627.71   27.51   3
  -7   1   2  633.51   28.40   3
  -5  -1   2 1171.53   49.13   1
   5  -1  -2 1266.33   49.91   1
  -5  -1   2 1144.94   41.57   3
   5   1  -2 1223.39   49.22   1
  -5   1   2 1243.42   42.86   3
  -3  -1   2 2141.24   65.14   3
   3  -1  -2 1943.67   61.90   3
   3  -1  -2 2020.67   62.43   3
   3  -1  -2 2005.29   66.92   1
  -3   1   2 1924.65   65.13   3
   3   1  -2 1991.27   66.12   1
   3   1  -2 1930.77   60.57   3
  -1  -1   2 2379.23   74.99   3
   1  -1  -2 2480.38   78.67   3
  -1  -1   2 2410.18   74.82   3
  -1   1   2 2452.61   75.25   3
   1   1  -2 2539.76   78.47   3
   1   1  -2 2600.65   78.57   3
  -1  -1  -2 3368.71  101.80   3
  -1  -1  -2 3491.89  104.88   2
   1  -1   2 3505.88  104.28   3
  -1  -1  -2 3388.22  101.57   3
   1  -1   2 3374.83  106.99   2
   1  -1   2 3494.54  104.22   3
  -1   1  -2 3394.97  102.37   3
   1   1   2 3494.10  103.04   3
   1   1   2 3465.43  103.19   3
   1   1   2 3439.97  107.03   2
  -1   1  -2 3351.66  102.39   3
  -1   1  -2 3281.57  104.85   2
  -3  -1  -2 1861.13   56.62   3
  -3  -1  -2 1898.37   65.42   2
  -3  -1  -2 1853.65   56.11   3
  -3   1  -2 1817.08   58.78   3
  -3   1  -2 1869.79   57.84   3
  -3   1  -2 1785.38   65.05   2
  -5  -1  -2  719.70   35.86   2
  -5  -1  -2  739.33   25.39   3
  -5  -1  -2  811.88   37.27   1
  -5  -1  -2  725.92   24.83   3
  -5   1  -2  738.32   27.83   3
  -5   1  -2  727.41   36.43   2
  -5   1  -2  738.16   26.82   3
  -5   1  -2  755.09   36.19   1
  -7  -1  -2  638.19   25.24   3
  -7  -1  -2  617.40   36.94   2
  -7  -1  -2  639.53   38.13   1
  -7   1  -2  644.31   37.99   2
  -7   1  -2  646.20   27.39   3
  -7   1  -2  691.77   38.87   1
  -8  -2   2   12.91    4.58   3
  -8   2   2   18.73    5.64   3
  -6  -2   2   11.63    3.46   3
  -6  -2   2   10.30    5.10   1
  -6   2   2    6.90    3.27   3
   4  -2  -2   52.15    8.08   1
   4  -2  -2   43.27    3.67   3
  -4  -2   2   45.12    7.45   1
  -4  -2   2   30.97    4.59   3
   4  -2  -2   43.18    3.67   3
   4   2  -2   55.49    7.79   1
  -4   2   2   52.91    6.47   3
  -2  -2   2  301.29   13.46   3
   2  -2  -2  289.35   13.40   3
  -2  -2   2  300.65   13.24   3
   2   2  -2  308.13   12.72   3
  -2   2   2  294.73   13.92   3
   2   2  -2  278.78   13.63   1
   0  -2   2   52.84    4.42   3
   0  -2   2   52.90    4.64   3
   0  -2  -2   49.96    4.34   3
   0  -2  -2   55.77    4.67   3
   0   2   2   49.96    4.37   3
   0   2  -2   50.88    4.57   3
   0   2  -2   50.04    4.46   3
   0   2   2   50.65    4.25   3
  -2  -2  -2  146.71   10.14   2
   2  -2   2  130.47    6.24   3
  -2  -2  -2  149.73    6.79   3
   2  -2   2  153.46    6.77   3
  -2  -2  -2  147.36    6.58   3
   2  -2   2  158.43   10.74   2
  -2   2  -2  146.37    8.50   3
  -2   2  -2  143.47   10.51   2
   2   2   2  139.03    9.90   2
  -2   2  -2  152.03    8.17   3
  -4  -2  -2   16.21    4.79   2
  -4   2  -2   27.69    4.50   3
  -4   2  -2   21.16    5.82   2
  -4   2  -2   22.24    5.54   1
  -4   2  -2   30.56    4.24   3
  -6  -2  -2   53.13    4.06   3
  -6  -2  -2   45.65    9.82   2
  -6  -2  -2   41.90    9.24   1
  -6  -2  -2   47.06    4.04   3
  -6   2  -2   72.81   11.83   1
  -6   2  -2   44.97    6.77   3
  -6   2  -2   79.03   13.58   2
  -8  -2  -2    9.83    7.40   2
  -8   2  -2   14.79    8.00   2
  -8   2  -2   16.01    5.28   3
  -8   2  -2   15.28    9.22   1
  -9  -3   2  234.17   16.14   3
  -9   3   2  226.57   18.04   3
  -7  -3   2  551.05   24.34   3
  -7  -3   2  478.84   32.07   1
  -7   3   2  554.26   26.81   3
   5  -3  -2  958.34   42.40   1
  -5  -3   2  860.36   32.21   3
  -5  -3   2  901.55   39.81   1
  -5   3   2  873.86   34.43   3
   5   3  -2 1023.75   41.86   1
  -3  -3   2 1910.84   58.15   3
   3  -3  -2 1696.93   56.20   3
  -3  -3   2 1751.77   57.24   3
   3  -3  -2 1804.95   60.49   1
   3  -3  -2 1727.27   56.58   3
   3   3  -2 1750.01   58.46   1
   3   3  -2 1673.78   52.69   3
  -3   3   2 1682.39   58.87   3
  -1  -3   2 6201.82  178.12   3
  -1  -3   2 5661.12  177.08   3
   1  -3  -2 6054.32  182.31   3
   1   3  -2 6309.78  181.65   3
  -1   3   2 5956.84  178.24   3
   1   3  -2 5871.24  181.34   3
  -1  -3  -2 1882.26   58.13   3
   1  -3   2 1857.78   58.47   3
   1  -3   2 1677.84   59.33   2
  -1  -3  -2 1895.66   57.71   3
   1  -3   2 1883.38   58.20   3
   1   3   2 1811.37   55.91   3
  -1   3  -2 1931.94   61.51   2
  -1   3  -2 1735.90   58.83   3
  -1   3  -2 1834.46   59.55   3
   1   3   2 1833.66   59.40   2
   1   3   2 1882.64   55.51   3
  -3  -3  -2 1722.68   60.50   2
  -3  -3  -2 1739.59   50.99   3
  -3  -3  -2 1699.92   51.03   3
  -3   3  -2 1754.16   57.24   3
  -3   3  -2 1640.79   55.43   3
  -3   3  -2 1698.34   61.92   2
  -3   3  -2 1722.84   59.66   1
  -5  -3  -2  762.54   36.26   2
  -5  -3  -2  741.60   37.05   1
  -5   3  -2  763.88   29.10   3
  -5   3  -2  779.64   36.55   1
  -5   3  -2  711.49   36.77   2
  -5   3  -2  761.48   30.45   3
  -7  -3  -2  494.25   18.85   3
  -7  -3  -2  510.19   32.03   2
  -7  -3  -2  568.19   34.95   1
  -7   3  -2  535.73   33.12   1
  -7   3  -2  462.62   32.28   2
  -7   3  -2  518.49   25.16   3
  -8  -4   2  641.10   29.00   3
  -8   4   2  695.58   33.30   3
  -6  -4   2 1395.05   48.52   3
  -6  -4   2 1371.86   58.61   1
  -6   4   2 1404.36   52.24   3
   4  -4  -2 3189.29  107.23   1
   4  -4  -2 3229.88  100.71   3
  -4  -4   2 3427.31  112.39   1
  -4  -4   2 3506.99  106.04   3
   4  -4  -2 3383.24  101.10   3
  -4  -4   2 3420.01  106.26   3
   4   4  -2 3227.70  105.60   1
  -4   4   2 3375.66  109.07   3
  -2  -4   2 3523.67  106.99   3
   2  -4  -2 3203.72  104.04   3
  -2  -4   2 3485.16  106.41   3
  -2   4   2 3416.11  108.35   3
   2   4  -2 3297.13  102.96   1
   2   4  -2 3550.57  102.28   3
   0  -4   2 4346.16  128.16   3
   0  -4  -2 4309.93  131.22   3
   0  -4   2 4197.13  127.27   3
   0  -4   2 4116.62  126.83   2
   0   4  -2 4326.01  131.17   3
   0   4   2 4120.34  127.17   3
   0   4  -2 4321.37  131.40   3
  -2  -4  -2 4068.10  125.76   3
  -2  -4  -2 4379.41  130.90   2
  -2  -4  -2 4355.12  125.30   3
   2  -4   2 4345.25  129.41   3
   2  -4   2 4088.32  133.59   2
   2  -4   2 4409.47  130.57   3
  -2   4  -2 4537.59  129.21   3
  -2   4  -2 3737.39  129.48   3
  -2   4  -2 4222.29  132.93   2
   2   4   2 4271.76  133.17   2
  -4  -4  -2 3033.25  101.28   2
  -4   4  -2 2983.07  103.36   2
  -4   4  -2 3058.46   95.08   3
  -4   4  -2 2982.16   97.08   3
  -4   4  -2 3001.92  100.41   1
  -6  -4  -2 2172.02   81.73   2
  -6  -4  -2 2190.26   84.46   1
  -6   4  -2 2108.34   83.89   2
  -6   4  -2 2201.82   82.67   1
  -6   4  -2 2123.08   74.39   3
  -8  -4  -2  623.72   39.05   2
  -8   4  -2  624.31   40.34   1
  -8   4  -2  689.44   42.27   2
  -8   4  -2  650.52   31.68   3
  -9   5   2  317.87   22.60   3
  -7  -5   2  712.38   40.46   1
  -7  -5   2  761.42   30.40   3
  -7   5   2  726.44   34.27   3
  -5  -5   2 1618.18   61.06   1
  -5  -5   2 1596.32   52.35   3
   5  -5  -2 1728.49   54.94   3
   5  -5  -2 1734.06   54.75   3
  -5  -5   2 1518.65   52.44   3
  -5   5   2 1499.37   55.89   3
   3  -5  -2 1999.91   66.06   3
  -3  -5   2 2029.59   65.83   1
   3  -5  -2 1874.96   65.12   3
  -3  -5   2 1962.85   62.36   3
   3  -5  -2 1996.53   68.57   1
  -3  -5   2 1887.72   62.70   3
   3   5  -2 2088.91   66.21   1
  -3   5   2 1888.65   65.09   3
   3   5  -2 2003.78   60.68   3
   1  -5  -2 4858.00  149.73   3
  -1  -5   2 4917.57  149.01   3
  -1  -5   2 4789.50  149.77   3
  -1   5   2 5095.53  150.76   3
   1   5  -2 4895.01  148.31   3
   1   5  -2 5087.17  145.41   1
   1   5  -2 4783.32  148.32   3
   1  -5   2 2168.53   71.71   3
   1  -5   2 2208.14   72.25   2
   1  -5   2 2219.93   72.35   3
  -1  -5  -2 2189.12   70.06   3
  -1   5  -2 2220.03   72.28   3
   1   5   2 2204.19   71.42   2
   1   5   2 2344.66   68.61   3
  -1   5  -2 2250.45   71.13   3
   1   5   2 2325.85   69.54   3
  -1   5  -2 2227.53   72.38   2
   3  -5   2 2680.70   80.43   3
  -3  -5  -2 2605.28   77.21   3
   3  -5   2 2556.81   80.64   3
  -3  -5  -2 2612.73   77.82   3
  -3  -5  -2 2566.85   85.53   2
  -3   5  -2 2538.66   88.21   2
  -3   5  -2 2581.79   85.01   1
  -3   5  -2 2574.54   85.11   3
  -3   5  -2 2638.64   83.06   3
  -5  -5  -2 1058.94   45.80   2
  -5  -5  -2 1000.24   47.14   1
  -5   5  -2 1061.89   45.80   1
  -5   5  -2 1146.61   41.10   3
  -5   5  -2 1139.44   42.93   3
  -5   5  -2 1037.28   47.91   2
  -7  -5  -2  741.29   42.41   1
  -7  -5  -2  721.91   39.70   2
  -7   5  -2  726.23   34.09   3
  -7   5  -2  730.59   42.22   2
  -7   5  -2  761.68   41.15   1
  -8  -6   2   73.50    9.36   3
  -8  -6   2   54.25   13.52   1
  -8   6   2   78.03   12.58   3
  -6  -6   2   18.15    4.05   3
  -6  -6   2   23.06    4.52   3
  -6  -6   2   19.04    6.78   1
  -6   6   2   21.77    6.03   3
  -4  -6   2   65.17    9.06   1
   4  -6  -2   59.59    9.18   1
  -4  -6   2   65.21    6.99   3
  -4  -6   2   56.62    6.29   3
   4  -6  -2   56.77    7.12   3
  -4   6   2   60.59    8.38   3
  -2  -6   2   10.05    2.83   3
  -2  -6   2    9.01    2.86   3
   2  -6  -2   15.46    4.12   3
  -2   6   2   12.38    3.67   3
   2   6  -2    8.67    2.49   3
   2   6  -2    5.04    1.98   1
   2   6  -2    7.85    2.40   3
   0  -6   2  204.00   10.02   2
   0  -6   2  219.34   11.45   3
   0  -6   2  193.12   11.29   3
   0  -6  -2  211.51   11.74   3
   0   6   2  182.94   10.71   3
   0   6  -2  189.96   11.05   3
   0   6  -2  219.15   11.99   3
  -2  -6  -2   52.27    4.67   3
  -2  -6  -2   59.95    6.78   2
   2  -6   2   65.10    5.91   3
   2  -6   2   61.58    7.22   3
  -2   6  -2   51.67    7.31   2
  -2   6  -2   60.06    6.37   1
   2   6   2   50.84    6.64   2
  -2   6  -2   48.18    7.22   3
  -2   6  -2   78.58    8.20   3
  -4  -6  -2  129.62   11.31   2
  -4   6  -2  132.87   10.00   3
  -4   6  -2  110.20   13.60   2
  -4   6  -2  128.82   11.18   1
  -4   6  -2  134.76   11.07   3
  -6  -6  -2    7.66    4.30   2
  -6  -6  -2    1.24    3.79   1
  -6   6  -2    5.96    3.58   3
  -6   6  -2   35.09    9.70   2
  -6   6  -2   -1.50    3.23   1
  -8  -6  -2    0.33    5.11   2
  -8   6  -2   -0.74    5.33   2
  -8   6  -2    0.37    3.45   3
  -8   6  -2   10.41    8.70   1
  -7  -7   2  326.79   25.16   1
  -7  -7   2  255.41   15.44   3
  -7   7   2  327.32   21.07   3
  -5  -7   2  698.41   26.37   3
  -5  -7   2  659.28   26.58   3
  -5  -7   2  588.62   31.51   1
   5  -7  -2  667.93   26.34   3
  -5   7   2  663.00   30.90   3
  -3  -7   2 1317.86   45.86   3
  -3  -7   2 1346.32   47.14   1
  -3  -7   2 1282.59   44.56   3
   3  -7  -2 1395.43   52.06   3
  -3   7   2 1312.95   48.72   3
   3   7  -2 1533.94   46.63   3
   1  -7  -2 2356.57   75.07   3
  -1  -7   2 2281.13   76.19   3
  -1  -7   2 2412.18   75.49   3
   1   7  -2 2254.62   73.10   3
   1   7  -2 2182.82   72.60   3
  -1   7   2 2365.82   77.28   3
  -1  -7  -2  527.83   21.82   3
   1  -7   2  498.37   22.30   3
   1  -7   2  536.56   21.68   2
   1  -7   2  499.04   22.73   3
  -1   7  -2  488.98   22.03   2
  -1   7  -2  521.74   18.52   1
   1   7   2  553.84   20.60   3
   1   7   2  494.55   20.51   2
  -1   7  -2  529.99   23.70   3
   1   7   2  546.71   19.51   3
  -1   7  -2  539.99   22.50   3
  -3  -7  -2  925.99   35.24   2
  -3  -7  -2  875.61   30.34   3
   3  -7   2  970.23   35.25   3
   3  -7   2  995.88   36.22   3
  -3   7  -2  878.62   34.49   1
  -3   7  -2  892.61   34.74   3
  -3   7  -2  866.29   36.40   3
  -3   7  -2  901.44   38.17   2
  -5  -7  -2  431.87   24.52   2
  -5   7  -2  453.97   24.15   3
  -5   7  -2  461.04   25.36   1
  -5   7  -2  401.82   22.21   3
  -5   7  -2  447.83   27.55   2
  -7  -7  -2  324.90   24.28   2
  -7  -7  -2  339.17   27.29   1
  -7   7  -2  311.19   26.04   2
  -7   7  -2  366.25   26.43   1
  -7   7  -2  312.96   21.45   3
  -8  -8   2  939.91   37.43   3
  -8  -8   2  923.92   51.06   1
  -8   8   2  870.91   43.53   3
  -6  -8   2 2023.49   71.15   3
  -6  -8   2 2014.75   78.34   1
  -6  -8   2 1994.87   68.00   3
  -6   8   2 2025.36   74.44   3
   4  -8  -2 2470.26   81.84   3
   4  -8  -2 2461.21   85.70   1
  -4  -8   2 2458.37   84.45   1
  -4  -8   2 2551.20   81.05   3
  -4  -8   2 2471.53   79.39   3
  -4   8   2 2431.91   84.88   3
   2  -8  -2 2481.57   80.36   3
  -2  -8   2 2387.05   76.56   1
  -2  -8   2 2438.21   79.62   3
  -2  -8   2 2523.67   78.73   3
   2   8  -2 2270.88   76.08   3
  -2   8   2 2430.25   81.68   3
   2   8  -2 2453.97   76.41   3
   0  -8   2 2941.57   95.20   3
   0  -8   2 3026.74   94.99   3
   0  -8  -2 3135.51   99.42   3
   0  -8   2 2996.41   91.34   2
   0   8   2 2889.64   94.57   3
   0   8  -2 3144.81   99.60   3
   0   8  -2 2984.88   98.02   3
  -2  -8  -2 4014.25  120.25   2
   2  -8   2 3510.80  114.21   3
  -2  -8  -2 3915.67  120.43   3
  -2   8  -2 4004.37  125.77   3
   2   8   2 3749.48  114.03   2
  -2   8  -2 3945.49  123.09   3
  -2   8  -2 3908.09  119.39   1
  -2   8  -2 3557.35  123.53   2
  -4  -8  -2 2365.25   73.13   3
   4  -8   2 2347.67   81.83   3
   4  -8   2 2365.94   74.51   3
  -4  -8  -2 2406.82   80.86   2
  -4   8  -2 2341.54   80.88   1
  -4   8  -2 2349.09   85.37   2
  -4   8  -2 2330.50   82.56   3
  -6  -8  -2  973.18   43.50   2
  -6  -8  -2  867.31   45.90   1
  -6   8  -2  996.90   48.09   2
  -6   8  -2  920.07   41.83   3
  -6   8  -2  908.49   43.84   1
  -8  -8  -2  522.33   33.35   2
  -8   8  -2  463.43   29.07   3
  -7  -9   2  415.92   29.29   1
  -7  -9   2  388.51   20.22   3
  -7   9   2  376.92   25.00   3
  -5  -9   2 1016.36   37.82   3
  -5  -9   2 1000.56   39.00   3
   5  -9  -2 1159.44   43.37   3
  -5  -9   2 1059.44   45.11   1
  -5   9   2 1080.34   44.76   3
  -3  -9   2 1444.50   50.18   3
   3  -9  -2 1447.14   54.58   3
  -3  -9   2 1430.45   51.16   1
  -3  -9   2 1526.23   52.05   3
   3   9  -2 1554.21   48.72   3
  -3   9   2 1464.74   54.86   3
   1  -9  -2 5192.93  161.77   3
  -1  -9   2 5323.81  158.39   3
  -1   9   2 4967.63  160.06   3
   1   9  -2 5139.96  162.12   3
   1   9  -2 5175.00  159.11   3
   1  -9   2 1488.69   56.11   3
  -1  -9  -2 1771.84   59.93   3
   1  -9   2 1669.95   54.40   2
  -1   9  -2 1679.68   61.81   3
   1   9   2 1730.74   54.25   3
   1   9   2 1560.41   52.54   2
  -1   9  -2 1758.71   59.04   2
   3  -9   2 2199.72   73.31   3
  -3  -9  -2 2145.46   69.84   2
  -3  -9  -2 2075.25   67.61   3
  -3   9  -2 2088.93   74.67   3
  -3   9  -2 1999.04   74.14   2
  -3   9  -2 2125.78   70.16   1
  -5  -9  -2  786.23   27.86   3
  -5  -9  -2  799.51   36.10   2
  -5   9  -2  791.19   37.33   3
  -5   9  -2  857.30   41.21   2
  -5   9  -2  789.04   36.95   1
  -7  -9  -2  789.16   46.10   1
  -7  -9  -2  854.49   42.37   2
  -7   9  -2  736.71   41.83   1
  -7   9  -2  864.81   41.41   3
  -7   9  -2  889.75   47.49   2
  -8 -10   2   12.19    7.51   1
  -8 -10   2    0.94    3.54   3
  -8  10   2    8.55    5.81   3
  -6 -10   2   18.36    5.07   3
  -6 -10   2   23.82    7.63   1
  -6  10   2   24.85    7.63   3
  -4 -10   2   37.88    6.94   1
  -4 -10   2   47.50    6.70   3
   4 -10  -2   28.33    6.37   3
   4 -10  -2   35.55    7.43   1
  -4 -10   2   82.79    9.11   3
  -4  10   2   48.11    8.59   3
  -2 -10   2   24.58    3.72   1
   2 -10  -2   18.42    5.04   3
  -2 -10   2   23.42    4.49   3
  -2 -10   2   25.28    5.38   3
  -2  10   2   24.78    5.69   3
   2  10  -2   16.28    3.75   3
   0 -10  -2    6.13    3.51   3
   0 -10   2    5.77    3.15   3
   0 -10   2    8.66    2.53   2
   0  10   2   25.16    5.45   3
   0  10  -2    5.21    2.97   3
   2 -10   2   49.44    7.55   3
  -2 -10  -2   61.23    7.96   3
  -2  10  -2   36.47    7.20   3
  -2  10  -2   57.89    8.56   2
   2  10   2   74.88    6.54   2
  -2  10  -2   50.62    5.62   1
  -4 -10  -2   52.30    6.40   3
   4 -10   2   58.10    7.49   3
  -4 -10  -2   50.03    7.41   2
  -4  10  -2   60.26   10.50   2
  -4  10  -2   58.93    8.72   1
  -4  10  -2   77.16   11.33   3
  -6 -10  -2  113.84   14.49   2
  -6 -10  -2   88.00   15.38   1
  -6  10  -2  116.64   15.69   3
  -6  10  -2  107.92   15.50   1
  -6  10  -2  121.92   17.52   2
  -7 -11   2   92.55   16.24   1
  -7 -11   2   79.66   10.42   3
  -7  11   2   81.51   13.34   3
  -5 -11   2   89.56    9.61   3
   5 -11  -2   55.47    8.71   3
  -5 -11   2   71.45   11.03   1
  -5 -11   2   83.47   10.22   3
  -5  11   2   61.18   10.70   3
   3 -11  -2  471.20   23.89   3
  -3 -11   2  384.10   20.48   3
  -3 -11   2  389.17   19.19   3
  -3 -11   2  395.23   18.94   1
   3  11  -2  413.34   17.65   3
  -3  11   2  424.24   23.48   3
  -1 -11   2  636.98   22.04   2
   1 -11  -2  547.43   26.06   3
  -1 -11   2  590.49   27.88   3
  -1  11   2  649.08   29.14   3
   1  11  -2  523.65   24.49   3
   1 -11   2 1057.39   41.84   3
  -1 -11  -2 1078.34   41.38   3
   1  11   2 1099.91   39.35   3
   1  11   2 1028.43   36.03   2
  -1  11  -2 1059.80   38.74   2
  -1  11  -2  986.40   42.59   3
   3 -11   2  477.30   23.44   3
  -3 -11  -2  436.35   19.89   2
  -3 -11  -2  467.72   21.18   3
  -3  11  -2  425.48   24.15   2
  -3  11  -2  433.08   25.37   3
  -5 -11  -2  430.91   23.45   2
  -5  11  -2  409.52   26.02   3
  -5  11  -2  427.75   27.61   2
  -5  11  -2  446.45   25.19   1
  -7 -11  -2  349.79   25.27   2
  -7 -11  -2  441.37   32.62   1
  -7  11  -2  410.69   27.38   3
  -7  11  -2  412.71   30.61   2
  -8 -12   2  607.77   40.44   1
  -8 -12   2  630.97   30.50   3
  -8  12   2  672.72   39.07   3
  -6 -12   2 1014.45   42.31   3
  -6 -12   2 1039.81   48.75   1
  -6  12   2 1100.96   49.49   3
   4 -12  -2 1662.21   60.37   3
  -4 -12   2 1619.47   60.01   3
  -4 -12   2 1654.34   57.88   3
  -4 -12   2 1618.29   60.03   1
   4 -12  -2 1519.15   60.76   1
  -4  12   2 1709.38   64.99   3
  -2 -12   2 2507.01   84.89   3
  -2 -12   2 2388.48   77.11   1
   2 -12  -2 2404.87   85.24   3
  -2  12   2 2556.96   87.31   3
   2  12  -2 2496.63   80.96   3
   0 -12  -2 1978.96   68.78   3
   0 -12   2 1822.13   66.24   3
   0 -12   2 1870.04   58.86   2
   0  12   2 1831.13   65.63   3
   0  12  -2 1885.48   69.17   3
   2 -12   2 1661.13   61.13   3
  -2 -12  -2 1868.68   64.26   3
   2  12   2 1663.03   51.55   3
  -2  12  -2 1738.07   64.01   2
  -2  12  -2 1820.41   68.49   3
  -4 -12  -2 1728.72   56.75   3
  -4 -12  -2 1603.53   57.12   2
   4 -12   2 1648.54   59.39   3
  -4  12  -2 1649.25   65.05   3
  -4  12  -2 1476.40   62.75   2
  -6 -12  -2  786.84   44.19   1
  -6 -12  -2  804.60   37.86   2
  -6  12  -2  817.28   41.47   3
  -6  12  -2  834.63   43.98   2
  -7 -13   2  523.52   27.03   3
  -7 -13   2  546.83   34.60   1
  -7  13   2  495.69   32.70   3
  -5 -13   2 1182.99   49.10   1
   5 -13  -2 1180.07   47.82   3
  -5 -13   2 1134.42   46.22   3
  -5  13   2 1152.93   51.90   3
  -3 -13   2 1626.12   61.36   3
   3 -13  -2 1810.02   66.05   3
  -3 -13   2 1661.58   57.06   1
   3  13  -2 1701.17   57.78   3
  -3  13   2 1690.93   65.09   3
  -1 -13   2 1989.69   60.08   2
   1 -13  -2 2078.91   74.95   3
  -1 -13   2 1891.02   70.03   3
   1  13  -2 2096.63   73.21   3
  -1  13   2 1950.18   71.08   3
   1 -13   2 1183.75   47.01   3
  -1 -13  -2 1116.07   43.99   3
   1  13   2 1111.13   38.39   2
  -1  13  -2 1103.14   40.24   2
   1  13   2 1203.97   43.54   3
  -1  13  -2 1046.63   45.95   3
   3 -13   2 1388.51   53.70   3
  -3 -13  -2 1336.56   49.74   3
  -3  13  -2 1353.38   56.19   3
  -3  13  -2 1281.02   52.17   2
  -5 -13  -2  373.95   20.84   2
  -5  13  -2  386.30   26.08   3
  -5  13  -2  362.96   25.46   2
  -7 -13  -2  341.61   36.28   1
  -7 -13  -2  395.71   25.40   2
  -7  13  -2  350.19   29.42   2
  -7  13  -2  410.49   28.72   3
  -6 -14   2   48.33   11.07   1
  -6 -14   2   38.78    8.60   3
  -6  14   2   37.73   10.09   3
  -4 -14   2   44.85    9.18   3
   4 -14  -2   56.15   10.07   3
  -4 -14   2   44.17    7.68   1
  -4  14   2   41.54    9.08   3
  -2 -14   2   38.51    8.06   3
   2 -14  -2   18.66    6.11   3
  -2 -14   2   31.45    4.07   1
  -2 -14   2   27.63    2.96   2
   2  14  -2   20.95    4.96   3
  -2  14   2   30.24    7.38   3
   0 -14  -2   91.09   11.76   3
   0 -14   2   39.46    8.22   3
   0  14  -2   49.55    9.59   3
   0  14   2   30.89    6.95   3
  -2 -14  -2  164.61   13.24   3
   2 -14   2  165.57   14.09   3
   2  14   2  163.78    8.98   3
  -2  14  -2  182.65   13.20   2
   2  14   2  162.74    8.77   3
  -2  14  -2  152.71   17.13   3
   4 -14   2  232.86   16.11   3
  -4  14  -2  263.96   21.35   3
  -4  14  -2  288.61   20.72   2
  -6 -14  -2   57.06   13.27   1
  -6 -14  -2   70.29    9.23   3
  -6 -14  -2   83.33   12.14   2
  -6  14  -2   56.14   12.63   2
  -6  14  -2   86.73   15.30   3
  -7 -15   2  115.38   18.05   1
  -7 -15   2  124.11   15.41   3
  -7  15   2  118.40   18.42   3
   5 -15  -2  178.57   15.43   3
  -5 -15   2  149.62   16.27   1
  -5 -15   2  170.61   14.85   3
  -5  15   2  146.36   18.76   3
   3 -15  -2  523.53   28.67   3
  -3 -15   2  482.28   21.69   1
  -3 -15   2  489.91   26.81   3
   3  15  -2  510.45   22.49   3
  -3  15   2  473.51   28.54   3
   1 -15  -2  294.93   20.32   3
  -1 -15   2  283.92   19.47   3
   1  15  -2  309.45   19.44   3
  -1  15   2  278.66   19.52   3
  -1 -15  -2  524.94   27.73   3
   1  15   2  524.71   19.15   2
   1  15   2  572.69   25.82   3
  -1  15  -2  557.41   30.46   3
   3 -15   2  333.57   21.38   3
  -3 -15  -2  317.44   21.05   3
  -3 -15  -2  315.44   19.31   3
  -3  15  -2  314.85   20.21   2
  -3  15  -2  310.14   22.87   3
  -5 -15  -2  463.34   23.58   3
  -5 -15  -2  428.14   22.27   2
  -5  15  -2  441.75   28.94   2
  -5  15  -2  449.09   30.14   3
  -6 -16   2  354.04   24.98   1
  -6 -16   2  372.10   23.80   3
  -6  16   2  353.58   27.39   3
  -4 -16   2  830.50   39.17   3
   4 -16  -2  840.36   39.99   3
  -4 -16   2  858.73   35.72   1
  -4  16   2  779.86   41.76   3
   2 -16  -2  617.28   32.68   3
  -2 -16   2  606.10   22.21   1
  -2 -16   2  578.14   31.27   3
   2  16  -2  625.38   29.14   3
  -2  16   2  676.50   34.41   3
   0 -16  -2  869.19   41.53   3
   0 -16   2 1103.41   46.34   3
   0  16   2  990.46   33.48   2
   0  16  -2 1015.76   44.02   3
   0  16   2  997.73   43.24   3
   2 -16   2 1205.78   49.87   3
  -2 -16  -2 1184.02   49.68   3
  -2  16  -2 1242.88   47.10   2
  -2  16  -2 1233.61   54.24   3
   2  16   2 1117.18   40.08   3
   4 -16   2  702.92   34.41   3
  -4 -16  -2  616.59   30.44   3
  -4  16  -2  652.55   33.85   2
  -4  16  -2  614.30   36.17   3
  -6 -16  -2  578.95   28.52   3
  -6 -16  -2  539.22   36.24   1
  -6  16  -2  561.45   35.67   2
  -6  16  -2  628.67   37.85   3
  -7 -17   2  404.68   26.80   3
  -7  17   2  511.11   35.28   3
  -5 -17   2  388.78   23.82   1
   5 -17  -2  441.25   26.72   3
  -5 -17   2  396.91   25.17   3
  -5  17   2  385.28   28.40   3
  -3 -17   2  951.96   36.09   1
   3 -17  -2  902.94   42.92   3
  -3 -17   2  948.26   44.19   3
  -3  17   2 1005.04   47.63   3
   3  17  -2  907.72   35.67   3
  -1 -17   2 1334.38   55.06   3
   1 -17  -2 1391.61   57.04   3
  -1  17   2 1236.46   53.71   3
   1  17  -2 1308.29   54.25   3
  -1 -17  -2 1211.95   51.08   3
   1 -17   2 1005.01   46.35   3
  -1  17  -2 1173.70   52.63   3
   1  17   2 1059.84   42.03   3
  -3 -17  -2  846.44   39.29   3
   3 -17   2  862.57   41.07   3
  -3  17  -2  836.73   38.44   2
  -3  17  -2  892.55   44.57   3
  -5 -17  -2  398.05   23.84   3
  -5  17  -2  421.49   28.00   2
  -5  17  -2  415.48   30.00   3
  -6 -18   2    1.27    4.07   3
  -6  18   2   -5.48    4.47   3
  -4 -18   2   43.19    7.65   1
   4 -18  -2   57.75   11.48   3
  -4 -18   2   38.24    9.34   3
  -4  18   2   45.11   11.19   3
  -2 -18   2  217.79   18.42   3
   2 -18  -2  198.39   17.69   3
  -2  18   2  187.68   21.19   3
   2  18  -2  188.82   14.94   3
   0 -18  -2   59.09   10.89   3
   0 -18   2   63.94   11.67   3
   0  18   2   84.11   12.06   3
   0  18  -2   56.37   11.17   3
  -2 -18  -2  133.55   16.50   3
   2 -18   2   99.60   14.56   3
  -2  18  -2   90.28   10.82   2
  -2  18  -2   93.23   14.43   3
  -4 -18  -2   13.67    5.93   3
   4 -18   2   19.78    6.92   3
  -4  18  -2   14.18    6.66   3
  -4  18  -2   25.62    8.33   2
  -6 -18  -2   70.15   11.54   3
  -6 -18  -2   46.49   12.78   1
  -6  18  -2   63.23   14.23   3
  -6  18  -2   61.35   13.33   2
   5 -19  -2   24.70    7.59   3
  -5 -19   2   28.90    8.77   3
  -5  19   2   23.60    9.33   3
   3 -19  -2  118.74   16.82   3
  -3 -19   2  117.95   16.04   3
  -3  19   2   92.19   15.23   3
  -1 -19   2  245.61   20.37   3
   1 -19  -2  241.99   20.35   3
   1  19  -2  268.74   19.90   3
  -1  19   2  253.07   20.12   3
  -1 -19  -2  333.75   23.59   3
   1 -19   2  302.72   23.01   3
   1  19   2  315.86   19.46   3
  -1  19  -2  343.23   25.04   3
  -3 -19  -2   20.37    7.08   3
   3 -19   2   28.33    8.48   3
  -3  19  -2   27.29    6.88   2
  -3  19  -2   30.99    9.48   3
  -5 -19  -2  100.76   14.08   3
  -5  19  -2  104.42   17.81   3
  -5  19  -2  107.97   16.11   2
  -6 -20   2  239.88   21.43   3
  -6  20   2  246.58   29.90   3
   4 -20  -2  574.54   34.30   3
  -4 -20   2  628.45   35.70   3
  -4  20   2  563.62   37.03   3
  -2 -20   2  511.01   31.50   3
   2 -20  -2  542.20   32.43   3
  -2  20   2  478.85   31.15   3
   2  20  -2  504.73   27.87   3
   0 -20  -2  839.01   43.08   3
   0 -20   2  839.13   41.96   3
   0  20   2  715.57   36.76   3
   0  20  -2  903.57   44.26   3
  -2 -20  -2  638.08   35.18   3
   2 -20   2  517.30   31.72   3
  -2  20  -2  623.57   37.46   3
   4 -20   2  335.39   24.64   3
  -4 -20  -2  433.79   27.29   3
  -4  20  -2  405.29   25.90   2
  -4  20  -2  408.12   30.63   3
  -5 -21   2  312.72   25.11   3
   5 -21  -2  339.50   25.37   3
  -5  21   2  340.74   29.07   3
  -3 -21   2  400.76   28.12   3
   3 -21  -2  373.63   27.11   3
  -3  21   2  372.71   28.56   3
  -1 -21   2  357.95   26.84   3
   1 -21  -2  324.23   24.99   3
   1  21  -2  385.43   25.41   3
  -1  21   2  422.80   27.55   3
   1 -21   2  457.39   30.34   3
  -1 -21  -2  427.10   28.50   3
  -1  21  -2  418.74   29.26   3
  -3 -21  -2  369.67   26.22   3
   3 -21   2  422.00   29.05   3
  -3  21  -2  424.01   30.67   3
  -5 -21  -2  245.95   20.41   3
  -5  21  -2  244.24   29.23   3
   4 -22  -2  105.23   17.71   3
  -4 -22   2   97.74   16.20   3
  -4  22   2   81.90   16.37   3
  -2 -22   2   85.59   14.96   3
   2 -22  -2   91.14   15.87   3
  -2  22   2   72.15   13.76   3
   0 -22   2  172.30   21.67   3
   0 -22  -2  182.74   22.40   3
   0  22   2  114.13   15.50   3
   0  22  -2  140.54   19.07   3
  -2 -22  -2  151.04   19.82   3
   2 -22   2  160.72   20.96   3
  -2  22  -2  184.23   22.80   3
   4 -22   2   47.38   17.06   3
  -4 -22  -2   54.67   11.64   3
  -4  22  -2   50.66   12.95   3
   3 -23  -2   92.73   15.98   3
  -3 -23   2   85.84   15.69   3
  -3  23   2   63.41   14.18   3
  -1 -23   2   61.66   13.19   3
   1 -23  -2   82.09   15.06   3
  -1  23   2   74.93   13.60   3
   1  23  -2   70.01   12.92   3
  -1 -23  -2   93.65   15.86   3
   1 -23   2  138.85   19.77   3
  -1  23  -2  131.12   19.15   3
  -3 -23  -2   20.24    7.85   3
   3 -23   2   28.67    9.46   3
  -3  23  -2   21.93    9.03   3
   2 -24  -2  100.22   17.63   3
  -2 -24   2   94.15   17.28   3
  -2  24   2  101.03   17.34   3
   0 -24  -2  353.27   27.58   3
   0 -24   2  290.23   25.37   3
   0  24  -2  304.41   25.52   3
  -2 -24  -2  316.14   25.67   3
   2 -24   2  314.99   26.52   3
  -2  24  -2  288.60   26.08   3
   3 -25  -2  192.40   25.33   3
  -3 -25   2  149.85   21.33   3
  -3  25   2  160.16   22.42   3
   1 -25  -2  276.12   25.04   3
  -1 -25   2  284.89   26.04   3
  -1  25   2  289.65   24.14   3
  -1 -25  -2  275.71   25.10   3
   1 -25   2  281.23   25.59   3
  -1  25  -2  285.15   25.85   3
   0 -26  -2  127.33   20.61   3
   0 -26   2  110.25   19.62   3
   0  26  -2  139.95   19.87   3
  -8   0   3   -0.87    2.80   3
  -6   0   3    9.10    3.70   3
  -4   0   3    1.38    2.17   3
   4   0  -3    7.39    3.45   1
   4   0  -3    1.83    1.60   3
   2   0  -3   -1.04    1.21   3
  -2   0   3   -0.74    1.34   3
  -2   0   3   -0.67    1.42   3
   0   0   3    3.24    2.02   3
   0   0  -3    2.71    2.08   3
   0   0  -3    0.94    1.68   3
   0   0   3   -0.88    1.53   3
   2   0   3    4.63    1.35   3
  -2   0  -3   -1.40    0.92   3
  -2   0  -3    3.38    1.95   3
   2   0   3   14.68    4.63   2
  -2   0  -3   -0.83    1.58   2
  -4   0  -3    2.23    1.53   3
  -4   0  -3   20.74    6.01   2
  -4   0  -3    1.67    1.45   3
  -6   0  -3    5.79    4.42   1
  -6   0  -3   -2.26    2.81   2
  -6   0  -3    4.60    2.36   3
  -9  -1   3  163.58   14.92   3
  -9   1   3  188.89   16.40   3
  -7  -1   3  444.10   22.84   3
  -7   1   3  404.66   22.79   3
   5  -1  -3  376.80   14.83   3
  -5  -1   3  536.10   24.28   3
   5  -1  -3  465.97   15.19   3
   5   1  -3  462.97   24.86   1
  -5   1   3  545.25   24.76   3
  -3  -1   3 1976.54   64.48   3
   3  -1  -3 1928.94   64.55   3
  -3  -1   3 1889.35   63.68   3
  -3   1   3 1909.44   64.37   3
   3   1  -3 2014.19   64.20   3
   3   1  -3 2003.02   67.56   1
  -1  -1   3 2509.21   79.98   3
  -1  -1   3 2451.18   80.56   3
   1  -1  -3 2601.64   79.73   3
  -1   1   3 2573.55   80.54   3
   1   1  -3 2399.50   78.93   3
   1   1  -3 2447.89   79.01   3
  -1   1   3 2563.39   80.25   3
  -1  -1  -3 3550.21  108.91   3
   1  -1   3 3610.41  115.93   2
  -1  -1  -3 3610.09  109.42   3
   1  -1   3 3733.87  112.45   3
   1  -1   3 3728.07  112.85   3
   1   1   3 3740.66  111.79   3
   1   1   3 3717.22  112.14   3
   1   1   3 3600.08  115.69   2
  -1   1  -3 3502.43  109.46   3
  -1   1  -3 3532.61  109.67   3
  -3  -1  -3 1993.40   60.36   3
   3  -1   3 1912.23   69.66   2
  -3  -1  -3 1895.12   60.18   3
  -3  -1  -3 1847.43   67.88   2
  -3   1  -3 1908.58   68.85   2
   3   1   3 1965.80   70.05   2
  -3   1  -3 1770.62   60.72   3
  -3   1  -3 1879.94   61.35   3
  -5  -1  -3  956.29   43.34   1
  -5  -1  -3  920.09   42.92   2
  -5  -1  -3  888.14   32.24   3
  -5  -1  -3  906.51   32.16   3
  -5   1  -3  957.94   44.01   2
  -5   1  -3  903.28   34.00   3
  -5   1  -3  889.72   41.79   1
  -5   1  -3  888.00   33.28   3
  -7  -1  -3  498.98   21.76   3
  -7  -1  -3  513.00   33.98   1
  -7  -1  -3  562.22   34.49   2
  -7   1  -3  500.43   23.35   3
  -7   1  -3  460.25   31.97   1
  -7   1  -3  526.56   34.27   2
  -8  -2   3  837.08   37.24   3
  -8   2   3  844.73   38.80   3
  -6  -2   3 2243.93   76.32   3
  -6   2   3 2252.82   77.72   3
  -4  -2   3 3209.93  104.36   3
   4  -2  -3 3347.43  105.06   3
   4  -2  -3 3429.93  111.65   1
   4  -2  -3 3362.28  105.29   3
  -4   2   3 3364.49  105.78   3
   4   2  -3 3318.12  102.12   3
   4   2  -3 3406.59  110.17   1
   2  -2  -3 4302.65  137.02   3
  -2  -2   3 4111.73  133.37   3
  -2  -2   3 4225.55  133.02   3
  -2   2   3 4655.30  134.68   3
   2   2  -3 4595.80  136.40   3
   0  -2  -3 3720.18  116.66   3
   0  -2   3 3862.84  120.98   3
   0  -2  -3 3686.60  116.19   3
   0   2   3 3961.80  120.48   3
   0   2   3 3946.90  120.00   3
   0   2  -3 3735.43  116.47   3
   0   2  -3 3966.93  117.03   3
  -2  -2  -3 3352.96  103.76   3
   2  -2   3 3130.08  104.68   2
  -2  -2  -3 3517.31  104.46   3
   2  -2   3 3254.20   98.09   3
  -2  -2  -3 3489.30  109.94   2
   2  -2   3 3368.48   99.11   3
  -2   2  -3 3343.92  105.90   3
  -2   2  -3 3412.68  105.47   3
   2   2   3 3126.08  104.42   2
  -2   2  -3 3257.42  110.34   2
  -4  -2  -3 2652.41   81.54   3
  -4  -2  -3 2587.27   81.28   3
  -4  -2  -3 2744.69   93.04   2
  -4   2  -3 2618.73   84.79   3
  -4   2  -3 2568.58   93.11   2
  -4   2  -3 2640.87   84.07   3
  -6  -2  -3 1456.15   49.12   3
  -6  -2  -3 1528.42   63.89   2
  -6  -2  -3 1468.01   63.91   1
  -6   2  -3 1485.07   53.47   3
  -6   2  -3 1510.37   63.16   1
  -6   2  -3 1534.29   65.12   2
  -8  -2  -3  797.39   46.76   2
  -8   2  -3  797.61   34.44   3
  -9  -3   3  242.32   18.11   3
  -9   3   3  259.61   20.24   3
  -7  -3   3  755.02   33.37   3
  -7   3   3  778.49   35.41   3
  -5  -3   3  548.64   24.38   3
   5  -3  -3  614.57   23.50   3
   5  -3  -3  630.54   23.58   3
   5   3  -3  631.94   30.33   1
  -5   3   3  534.55   25.48   3
  -3  -3   3 2245.82   72.21   3
  -3  -3   3 2388.29   72.11   3
   3  -3  -3 2572.98   85.37   3
   3   3  -3 2471.98   82.57   1
  -3   3   3 1925.70   71.88   3
   3   3  -3 2546.62   79.69   3
   1  -3  -3 2108.72   66.75   3
  -1  -3   3 1701.72   61.57   3
  -1  -3   3 2005.17   61.88   3
  -1   3   3 1993.14   62.54   3
  -1   3   3 1814.05   61.55   3
   1   3  -3 1932.22   65.68   3
   1   3  -3 2022.45   66.05   3
   1  -3   3 1656.65   57.02   3
   1  -3   3 1805.83   57.79   3
   1  -3   3 1776.74   59.73   2
  -1  -3  -3 1757.46   56.19   3
  -1  -3  -3 1704.13   55.43   3
   1   3   3 1765.83   59.40   2
   1   3   3 1750.17   55.74   3
   1   3   3 1757.37   55.24   3
  -1   3  -3 1713.58   56.93   3
  -1   3  -3 1638.86   56.41   3
  -3  -3  -3 1167.27   40.07   3
  -3  -3  -3 1269.67   40.03   3
  -3  -3  -3 1151.27   46.72   2
  -3   3  -3 1218.55   42.62   3
  -3   3  -3 1208.69   43.46   3
  -3   3  -3 1236.47   49.23   2
   3   3   3 1269.86   49.95   2
  -5  -3  -3  725.16   25.92   3
  -5  -3  -3  725.87   36.51   2
  -5  -3  -3  743.99   25.83   3
  -5   3  -3  766.75   36.59   1
  -5   3  -3  663.54   36.69   2
  -5   3  -3  758.58   30.99   3
  -5   3  -3  742.03   29.75   3
  -7  -3  -3  518.10   20.56   3
  -7  -3  -3  524.61   34.79   1
  -7  -3  -3  491.49   32.67   2
  -7   3  -3  548.55   33.87   1
  -7   3  -3  511.00   25.40   3
  -7   3  -3  464.86   33.18   2
  -8  -4   3   14.54    5.21   3
  -8   4   3   12.43    5.98   3
  -6  -4   3  128.11   10.72   3
  -6  -4   3  139.44   11.08   3
  -6   4   3  153.67   12.73   3
  -4  -4   3   97.11    8.17   3
  -4  -4   3   79.91    7.33   3
   4  -4  -3   82.13    7.48   3
   4  -4  -3   88.98   11.00   1
   4   4  -3   87.78    9.96   1
   4   4  -3   84.37    5.28   3
  -4   4   3   79.21    9.05   3
  -2  -4   3  256.29   13.82   3
  -2  -4   3  289.79   14.96   3
   2  -4  -3  289.64   15.15   3
   2   4  -3  259.00   13.72   3
  -2   4   3  304.70   15.65   3
   2   4  -3  297.47   14.12   3
   0  -4   3  544.69   23.13   3
   0  -4   3  551.20   22.75   2
   0  -4  -3  565.17   22.95   3
   0  -4   3  549.00   22.47   3
   0   4   3  557.23   22.40   3
   0   4  -3  571.24   22.76   3
   0   4   3  542.79   21.81   3
   0   4  -3  495.34   22.35   3
  -2  -4  -3  242.90   11.96   3
  -2  -4  -3  231.27   11.41   3
   2  -4   3  249.81   12.88   3
  -2  -4  -3  237.89   14.50   2
   2  -4   3  224.63   11.88   3
   2  -4   3  240.88   14.87   2
  -2   4  -3  243.01   13.09   3
  -2   4  -3  262.03   16.33   2
  -2   4  -3  250.52   13.90   3
   2   4   3  244.28   14.77   2
  -4  -4  -3  104.63    6.56   3
  -4  -4  -3  107.62    6.33   3
  -4  -4  -3   86.69   11.70   2
  -4   4  -3  114.66    8.86   3
  -4   4  -3  130.30   13.48   1
  -4   4  -3  108.19   13.98   2
  -4   4  -3  103.86    9.16   3
  -6  -4  -3   10.05    5.04   2
  -6  -4  -3    9.32    2.48   3
  -6  -4  -3    7.44    5.41   1
  -6   4  -3    3.07    4.02   2
  -6   4  -3   13.22    5.84   1
  -6   4  -3   13.19    4.49   3
  -8  -4  -3    2.56    5.86   2
  -8   4  -3    1.19    3.32   3
  -7  -5   3  539.95   26.19   3
  -7   5   3  536.22   28.56   3
  -5  -5   3  686.18   28.99   3
  -5  -5   3  663.01   28.23   3
   5  -5  -3  621.83   26.03   3
   5   5  -3  702.70   31.49   1
  -5   5   3  696.05   31.27   3
  -3  -5   3  722.57   29.46   3
  -3  -5   3  729.77   28.53   3
  -3   5   3  717.16   30.53   3
   3   5  -3  723.40   26.63   3
   3   5  -3  704.95   28.56   1
  -1  -5   3  914.55   35.25   3
  -1  -5   3  943.07   34.38   3
   1  -5  -3 1111.90   39.63   3
  -1   5   3  932.93   35.11   3
   1   5  -3 1036.88   38.06   3
   1   5  -3 1034.12   38.33   3
   1  -5   3 2567.43   80.18   3
   1  -5   3 2427.18   79.98   3
   1  -5   3 2439.76   80.70   2
  -1  -5  -3 2584.63   81.71   3
  -1   5  -3 2490.58   83.21   3
  -1   5  -3 2559.97   82.63   3
  -1   5  -3 2589.83   84.85   2
   1   5   3 2386.17   77.16   3
   1   5   3 2424.71   80.30   2
   1   5   3 2597.71   76.83   3
  -3  -5  -3 1090.43   36.16   3
   3  -5   3 1165.17   38.26   3
  -3  -5  -3 1052.14   36.60   3
  -3  -5  -3 1023.24   42.14   2
   3  -5   3 1137.32   38.76   3
  -3   5  -3 1081.07   41.33   3
  -3   5  -3 1076.00   45.34   2
   3   5   3 1115.49   45.57   2
  -3   5  -3 1074.29   39.79   3
  -3   5  -3 1132.94   41.70   1
  -5  -5  -3  652.30   23.27   3
  -5  -5  -3  745.42   35.43   2
  -5  -5  -3  665.87   23.65   3
  -5   5  -3  670.94   29.02   3
  -5   5  -3  670.28   30.52   3
  -5   5  -3  657.41   33.36   1
  -5   5  -3  622.88   35.27   2
  -7  -5  -3  300.62   26.16   1
  -7  -5  -3  359.52   26.22   2
  -7   5  -3  314.84   25.12   1
  -7   5  -3  328.04   20.54   3
  -7   5  -3  279.22   25.11   2
  -8  -6   3  548.84   27.54   3
  -8   6   3  527.71   30.77   3
  -6  -6   3 1595.50   58.53   3
  -6  -6   3 1686.02   58.66   3
  -6   6   3 1653.88   62.64   3
  -4  -6   3 2364.29   80.18   3
   4  -6  -3 2537.43   87.53   1
  -4  -6   3 2447.85   79.26   3
   4  -6  -3 2522.68   83.21   3
  -4   6   3 2444.98   82.72   3
   4   6  -3 2426.04   83.24   1
   4   6  -3 2506.29   75.98   3
  -2  -6   3 6756.03  200.48   3
  -2  -6   3 6463.58  201.24   3
   2   6  -3 6712.99  201.40   1
   2   6  -3 6797.02  203.24   3
   2   6  -3 6697.21  203.62   3
   0  -6  -3 3948.05  123.78   3
   0  -6   3 3736.95  119.39   3
   0  -6   3 3784.29  120.57   3
   0  -6   3 3737.50  118.69   2
   0   6   3 3911.72  119.48   3
   0   6   3 4002.04  118.91   3
   0   6  -3 3892.78  123.95   3
   0   6  -3 4015.46  123.65   3
  -2  -6  -3 3448.20  104.31   3
   2  -6   3 3453.16  108.29   3
   2  -6   3 3419.48  111.58   2
  -2  -6  -3 3364.12  105.07   3
  -2   6  -3 3446.89  111.58   2
  -2   6  -3 3386.08  109.10   3
   2   6   3 3466.56  110.98   2
  -2   6  -3 3238.98  107.12   3
  -4  -6  -3 2432.23   78.25   3
  -4  -6  -3 2508.86   87.57   2
  -4  -6  -3 2626.29   78.05   3
  -4   6  -3 2521.96   86.65   1
  -4   6  -3 2403.17   83.39   3
  -4   6  -3 2623.16   86.20   3
  -4   6  -3 2511.95   91.21   2
  -6  -6  -3 1309.73   60.85   1
  -6  -6  -3 1313.17   43.38   3
  -6  -6  -3 1385.42   58.69   2
  -6   6  -3 1339.21   53.43   3
  -6   6  -3 1390.55   58.68   1
  -6   6  -3 1439.20   62.53   2
  -7  -7   3  580.77   28.36   3
  -7   7   3  650.47   33.30   3
  -5  -7   3  482.93   22.20   3
   5  -7  -3  470.35   21.86   3
  -5  -7   3  459.21   22.87   3
  -5   7   3  480.90   25.65   3
   5   7  -3  434.27   23.72   1
  -3  -7   3 1391.48   47.11   3
   3  -7  -3 1448.81   53.04   3
  -3  -7   3 1263.52   47.82   3
   3   7  -3 1398.71   49.72   1
   3   7  -3 1498.38   49.14   3
  -3   7   3 1297.89   49.85   3
  -1  -7   3 1144.63   40.89   3
  -1  -7   3 1126.61   41.95   3
   1  -7  -3 1232.58   45.68   3
  -1   7   3 1078.97   41.50   3
   1   7  -3 1232.68   44.64   3
  -1  -7  -3 2580.90   83.59   3
   1  -7   3 2552.25   82.45   3
   1  -7   3 2626.83   82.15   2
   1   7   3 2323.01   78.65   3
  -1   7  -3 2542.73   85.62   2
  -1   7  -3 2612.42   86.24   3
   1   7   3 2557.38   78.22   3
   1   7   3 2451.01   80.99   2
  -1   7  -3 2574.83   84.52   3
  -3  -7  -3 1117.00   40.94   3
   3  -7   3 1147.35   41.60   3
  -3  -7  -3 1212.71   40.52   3
  -3  -7  -3 1192.91   45.64   2
  -3   7  -3 1217.34   45.14   3
  -3   7  -3 1286.91   45.09   1
   3   7   3 1222.63   46.99   2
  -3   7  -3 1170.90   46.65   3
  -3   7  -3 1157.26   49.06   2
  -5  -7  -3  861.52   29.93   3
  -5  -7  -3  896.71   29.66   3
  -5  -7  -3  801.73   38.90   2
  -5   7  -3  893.14   43.52   2
  -5   7  -3  814.08   38.63   1
  -5   7  -3  820.92   37.68   3
  -7  -7  -3  574.10   34.67   2
  -7  -7  -3  549.18   37.00   1
  -7   7  -3  535.23   34.29   1
  -7   7  -3  582.91   30.96   3
  -7   7  -3  594.11   38.06   2
  -8  -8   3   34.18    7.44   3
  -8   8   3   21.21    7.23   3
  -6  -8   3  115.43   12.23   3
  -6   8   3  115.37   14.32   3
   4  -8  -3   69.26   10.54   1
  -4  -8   3   57.29    7.42   3
  -4  -8   3   56.37    8.11   3
   4  -8  -3   73.51    9.67   3
  -4   8   3   65.40    9.75   3
   4   8  -3   71.38    8.82   1
   4   8  -3   64.56    4.56   3
  -2  -8   3  514.74   22.24   3
  -2  -8   3  462.42   22.72   3
   2   8  -3  511.15   19.61   1
  -2   8   3  468.78   23.61   3
   2   8  -3  513.38   22.73   3
   0  -8   3   35.08    6.02   3
   0  -8   3   32.38    4.76   2
   0  -8  -3   54.10    7.83   3
   0   8   3   31.48    5.34   3
   0   8  -3   42.44    7.06   3
   2  -8   3  166.73   12.25   2
  -2  -8  -3  116.21    9.07   3
   2  -8   3  146.36   11.00   3
  -2   8  -3  138.49    8.85   1
  -2   8  -3  141.53   14.50   2
   2   8   3  152.84   11.33   2
  -2   8  -3  130.15   11.41   3
   4  -8   3  113.80    7.61   3
  -4  -8  -3  103.26   12.13   2
  -4  -8  -3  108.17    7.70   3
  -4   8  -3  102.88   12.59   3
  -4   8  -3   93.36   11.14   1
  -4   8  -3  135.95   16.55   2
  -6  -8  -3   31.70    4.26   3
  -6  -8  -3   27.84    7.77   2
  -6  -8  -3   24.90    8.52   1
  -6   8  -3   28.54    9.41   2
  -6   8  -3   20.44    6.87   1
  -6   8  -3   20.49    6.83   3
  -7  -9   3  207.51   15.40   3
  -7   9   3  204.48   18.17   3
  -5  -9   3  340.07   19.37   3
   5  -9  -3  379.86   20.41   3
  -5  -9   3  332.32   17.97   3
  -5   9   3  338.35   21.80   3
  -3  -9   3  531.43   24.87   3
  -3  -9   3  514.32   23.21   3
   3  -9  -3  546.54   26.86   3
   3   9  -3  584.36   23.65   3
  -3   9   3  483.49   25.55   3
   1   9  -3 1674.43   49.78   1
  -1   9   3 1557.86   56.21   3
   1   9  -3 1611.35   58.18   3
   1  -9   3 1452.99   50.91   2
   1  -9   3 1478.25   53.02   3
  -1  -9  -3 1649.87   56.56   3
  -1   9  -3 1571.97   58.50   3
   1   9   3 1414.46   49.50   3
  -1   9  -3 1531.51   49.54   1
   1   9   3 1437.58   50.03   2
   1   9   3 1420.50   48.02   3
   3  -9   3  848.92   33.81   3
  -3  -9  -3  863.97   35.55   2
  -3  -9  -3  869.42   33.45   3
  -3   9  -3  926.06   40.75   2
  -3   9  -3  865.05   38.82   3
  -3   9  -3  882.31   34.58   1
  -5  -9  -3  500.14   27.95   2
  -5   9  -3  585.04   29.31   1
  -5   9  -3  512.85   28.80   3
  -5   9  -3  521.91   31.75   2
  -7  -9  -3  238.95   29.72   1
  -7  -9  -3  241.60   20.75   2
  -7   9  -3  234.14   25.14   1
  -7   9  -3  242.13   19.88   3
  -7   9  -3  240.29   27.62   2
  -8 -10   3  429.02   24.15   3
  -8  10   3  385.84   28.09   3
  -6 -10   3 1368.82   53.69   3
  -6  10   3 1474.87   59.61   3
  -4 -10   3 2536.41   87.00   3
  -4 -10   3 2702.22   85.45   3
   4 -10  -3 2604.20   88.64   3
  -4  10   3 2428.96   89.66   3
   4  10  -3 2547.66   78.86   3
  -2 -10   3 2475.82   83.43   3
   2  10  -3 2367.18   78.89   3
  -2  10   3 2390.82   84.02   3
   0 -10   3 1964.17   64.44   2
   0 -10   3 1967.16   69.37   3
   0  10   3 1952.86   67.68   3
   0  10  -3 2064.83   72.70   3
  -2 -10  -3 1548.99   54.77   3
   2 -10   3 1590.74   58.82   3
  -2  10  -3 1582.99   59.50   3
  -2  10  -3 1553.77   51.03   1
   2  10   3 1673.32   57.63   2
  -2  10  -3 1433.81   57.06   2
  -4 -10  -3 1279.76   49.58   2
   4 -10   3 1226.49   44.34   3
  -4 -10  -3 1273.05   45.46   3
  -4  10  -3 1238.99   52.69   3
  -4  10  -3 1316.33   55.36   2
  -4  10  -3 1297.49   49.45   1
  -6 -10  -3  969.94   50.29   1
  -6 -10  -3 1020.21   45.69   2
  -6  10  -3  995.36   46.13   1
  -6  10  -3  980.41   50.01   2
  -6  10  -3  925.98   44.97   3
  -7 -11   3  618.37   30.61   3
  -7  11   3  595.79   35.03   3
   5 -11  -3  478.98   25.14   3
  -5 -11   3  446.49   24.35   3
  -5  11   3  487.98   28.02   3
   3 -11  -3 1161.90   47.85   3
  -3 -11   3 1303.37   50.31   3
   3  11  -3 1206.33   42.89   3
  -3  11   3 1273.00   51.98   3
  -1 -11   3 1130.31   39.45   2
  -1 -11   3 1132.39   45.40   3
  -1  11   3 1163.44   45.65   3
   1  11  -3 1283.19   49.17   3
   1 -11   3 1979.69   70.01   2
  -1 -11  -3 2220.28   77.05   3
   1 -11   3 2181.37   74.55   3
   1  11   3 2109.54   69.51   2
  -1  11  -3 2215.98   79.42   3
   1  11   3 2152.26   70.45   3
  -3 -11  -3 1431.69   53.15   3
   3 -11   3 1448.70   53.78   3
  -3  11  -3 1518.23   59.84   3
  -3  11  -3 1481.38   52.50   1
  -3  11  -3 1544.28   59.96   2
  -5 -11  -3  772.07   35.79   2
  -5  11  -3  741.68   40.43   2
  -5  11  -3  772.41   38.59   3
  -5  11  -3  785.77   36.61   1
  -7 -11  -3  462.90   29.53   2
  -7  11  -3  420.20   32.27   2
  -7  11  -3  431.93   28.61   3
  -7  11  -3  425.67   29.53   1
  -8 -12   3   13.12    6.02   3
  -8  12   3    3.59    5.64   3
  -6 -12   3   40.51    8.46   3
  -6  12   3   42.88   10.01   3
  -4 -12   3   16.05    4.96   3
   4 -12  -3    6.90    4.37   3
  -4  12   3    7.03    4.30   3
  -2 -12   3  386.18   22.31   3
   2 -12  -3  341.53   21.24   3
  -2  12   3  412.29   23.47   3
   2  12  -3  397.96   20.32   3
   0 -12   3  132.65    8.93   2
   0 -12   3  130.76   13.87   3
   0  12   3  121.90   10.91   3
   0  12  -3  139.70   12.79   3
   2 -12   3  225.23   15.30   3
  -2 -12  -3  188.28   13.77   3
  -2  12  -3  169.17   15.34   3
   2  12   3  181.58   12.08   2
  -2  12  -3  203.54   14.90   2
   2  12   3  189.24    7.83   3
   2  12   3  189.86    7.94   3
   4 -12   3   54.14    8.24   3
  -4  12  -3   71.04   11.97   3
  -4  12  -3   65.32   11.79   2
  -4  12  -3   54.87    8.74   1
  -6 -12  -3   52.82   10.14   2
  -6  12  -3   86.92   14.52   3
  -6  12  -3   87.96   16.62   2
  -6  12  -3   80.86   13.06   1
  -7 -13   3   53.96   10.47   3
  -7  13   3   45.99   11.01   3
  -5 -13   3  363.73   22.93   3
   5 -13  -3  375.20   22.65   3
  -5  13   3  413.40   26.47   3
  -3 -13   3  325.85   20.91   3
   3 -13  -3  360.96   22.73   3
  -3  13   3  364.59   23.08   3
   3  13  -3  379.58   19.06   3
  -1 -13   3  728.06   33.84   3
   1 -13  -3  679.38   32.69   3
  -1 -13   3  664.33   25.99   2
  -1  13   3  732.45   33.31   3
   1  13  -3  672.87   31.84   3
   1 -13   3  675.01   32.00   3
   1  13   3  624.08   25.65   2
  -1  13  -3  644.66   32.97   3
   1  13   3  626.40   27.57   3
   3 -13   3  393.24   22.59   3
  -3 -13  -3  448.66   23.00   3
  -3  13  -3  432.46   25.54   2
  -3  13  -3  415.43   26.57   3
  -5 -13  -3  451.11   24.12   2
  -5  13  -3  381.53   26.76   3
  -5  13  -3  422.90   28.77   2
  -7 -13  -3   93.51   14.83   2
  -7  13  -3  131.51   18.84   3
  -6 -14   3  564.50   30.49   3
  -6  14   3  552.52   34.14   3
   4 -14  -3 1058.09   46.44   3
  -4 -14   3 1116.94   47.79   3
  -4  14   3 1131.55   50.98   3
  -2 -14   3 1057.59   46.33   3
   2 -14  -3 1004.36   45.00   3
  -2 -14   3 1089.16   37.42   2
   2  14  -3 1079.61   42.85   3
  -2  14   3 1139.22   48.16   3
   0 -14   3 1942.10   71.09   3
   0 -14   3 1791.32   61.86   2
   0  14  -3 2031.95   75.97   3
   0  14   3 1951.35   69.12   3
   2 -14   3  941.82   41.82   3
   2  14   3  950.42   31.61   3
  -2  14  -3  946.84   45.19   3
   2  14   3  946.26   36.08   2
  -2  14  -3 1004.37   41.74   2
   4 -14   3  893.08   38.94   3
  -4  14  -3  977.48   48.45   3
  -4  14  -3 1097.38   49.05   2
  -6 -14  -3  563.69   30.52   2
  -6  14  -3  612.95   37.88   2
  -6  14  -3  586.48   35.59   3
  -7 -15   3  285.43   21.56   3
  -7  15   3  271.73   24.73   3
   5 -15  -3  408.04   25.01   3
  -5 -15   3  427.42   26.69   3
  -5  15   3  481.60   30.86   3
  -3 -15   3  947.79   44.29   3
   3 -15  -3 1034.05   46.05   3
  -3  15   3 1068.36   47.70   3
   3  15  -3 1014.24   40.23   3
  -1 -15   3 1170.62   48.67   3
   1 -15  -3 1116.00   47.68   3
  -1 -15   3 1091.41   37.60   2
  -1  15   3 1054.77   46.82   3
   1  15  -3 1081.03   46.50   3
   1 -15   3 1349.56   55.99   3
   1  15   3 1383.60   50.99   3
  -1  15  -3 1349.06   57.27   3
   1  15   3 1364.89   46.97   2
   3 -15   3  545.65   29.16   3
  -3  15  -3  575.98   30.74   2
  -3  15  -3  567.49   33.39   3
  -5  15  -3  493.17   32.23   3
  -5  15  -3  507.57   32.37   2
  -6 -16   3   64.91   12.13   3
  -6  16   3   57.79   13.47   3
  -4 -16   3  166.06   18.65   3
   4 -16  -3  179.29   19.67   3
  -4  16   3  145.44   18.29   3
  -2 -16   3   97.57    6.31   2
   2 -16  -3  121.15   15.72   3
  -2 -16   3  117.28   15.24   3
   2  16  -3  148.53   13.07   3
  -2  16   3  100.94   14.16   3
   0 -16  -3  160.80   14.75   3
   0 -16   3  137.91   16.37   3
   0  16  -3  163.01   18.78   3
   0  16   3  126.06    8.81   2
   0  16   3  147.79   13.25   3
   2 -16   3  106.63   14.76   3
  -2  16  -3  105.25   12.91   2
  -2  16  -3  106.74   15.55   3
   4 -16   3   98.34   13.25   3
  -4  16  -3  132.54   18.43   3
  -4  16  -3  111.94   15.94   2
  -6 -16  -3  110.66   13.30   3
  -6  16  -3  106.91   17.73   3
  -6  16  -3  139.46   21.09   2
   5 -17  -3  156.39   18.32   3
  -5 -17   3  151.18   18.12   3
  -5  17   3  121.96   17.73   3
   3 -17  -3  175.99   19.71   3
  -3 -17   3  114.57   15.21   3
  -3 -17   3  152.39    7.97   2
   3  17  -3  169.10   13.24   3
  -3  17   3  131.56   17.37   3
  -1 -17   3  499.32   29.73   3
   1 -17  -3  615.84   32.86   3
   1  17  -3  518.33   29.97   3
  -1  17   3  543.00   30.20   3
   1 -17   3  430.37   26.92   3
  -1 -17  -3  501.49   28.22   3
  -1  17  -3  416.95   28.41   3
   1  17   3  437.83   20.34   2
   1  17   3  422.49   22.46   3
   3 -17   3  177.08   16.23   3
  -3 -17  -3  176.78   15.59   3
  -3  17  -3  191.80   16.07   2
  -3  17  -3  150.53   19.49   3
  -5 -17  -3  160.38   17.03   3
  -5  17  -3  133.83   18.60   2
  -5  17  -3  140.51   20.32   3
  -6 -18   3  418.54   28.72   3
  -6  18   3  416.13   31.53   3
   4 -18  -3  709.22   37.87   3
  -4 -18   3  619.15   35.93   3
  -4  18   3  702.02   39.49   3
   2 -18  -3  494.73   29.67   3
  -2 -18   3  438.27   27.67   3
   2  18  -3  422.64   25.32   3
  -2  18   3  406.63   27.36   3
   0 -18   3  427.51   27.71   3
   0 -18  -3  454.69   28.45   3
   0  18   3  406.31   24.60   3
   0  18  -3  484.30   30.02   3
   2 -18   3  340.29   24.25   3
  -2 -18  -3  405.71   25.40   3
  -2  18  -3  374.18   27.35   3
   4 -18   3  725.88   37.74   3
  -4 -18  -3  818.48   38.78   3
  -4  18  -3  770.31   43.92   3
  -4  18  -3  779.14   40.24   2
   5 -19  -3  583.64   34.08   3
  -5 -19   3  598.26   34.66   3
  -5  19   3  476.46   34.43   3
  -3 -19   3  554.63   33.30   3
   3 -19  -3  564.44   33.53   3
  -3  19   3  560.15   34.70   3
   1 -19  -3  634.89   36.17   3
  -1 -19   3  748.28   39.16   3
  -1  19   3  684.89   36.76   3
   1  19  -3  663.31   35.44   3
  -1 -19  -3  835.66   41.49   3
   1 -19   3  921.88   45.26   3
  -1  19  -3  775.62   42.90   3
   1  19   3  871.58   37.94   3
  -3 -19  -3  370.53   24.81   3
   3 -19   3  357.88   25.40   3
  -3  19  -3  369.95   28.48   3
  -3  19  -3  383.38   23.86   2
  -5 -19  -3  346.64   23.90   3
  -5  19  -3  387.10   30.15   3
  -5  19  -3  367.57   27.31   2
   4 -20  -3   31.01    9.82   3
  -4 -20   3   12.75    6.94   3
  -4  20   3   11.69    6.85   3
   2 -20  -3   38.43    9.81   3
  -2 -20   3   51.29   12.07   3
  -2  20   3   67.78   13.01   3
   2  20  -3   53.32   10.21   3
   0 -20  -3  375.08   26.71   3
   0 -20   3  353.64   26.39   3
   0  20   3  362.82   23.71   3
   0  20  -3  362.79   26.63   3
  -2 -20  -3  152.75   19.40   3
   2 -20   3  168.69   20.78   3
  -2  20  -3  191.19   22.83   3
  -4 -20  -3  221.43   19.33   3
  -4  20  -3  270.82   30.03   2
  -4  20  -3  179.48   23.54   3
  -5 -21   3   57.12   12.50   3
   5 -21  -3   55.73   12.34   3
  -5  21   3   71.57   16.04   3
   3 -21  -3   44.10   10.41   3
  -3 -21   3   45.48   11.64   3
  -3  21   3   41.14   11.51   3
  -1 -21   3  124.95   18.34   3
   1 -21  -3  177.68   21.94   3
   1  21  -3  214.95   19.41   3
  -1  21   3  212.79   22.73   3
  -1 -21  -3  121.22   17.04   3
   1 -21   3  126.98   18.45   3
  -1  21  -3  119.80   18.54   3
  -3 -21  -3  416.92   28.38   3
   3 -21   3  433.44   29.84   3
  -3  21  -3  423.30   31.60   3
  -4 -22   3  148.38   21.10   3
   4 -22  -3  147.21   20.02   3
  -4  22   3  147.36   21.72   3
   2 -22  -3  365.31   27.51   3
  -2 -22   3  336.04   26.48   3
  -2  22   3  305.26   25.25   3
   0 -22   3  352.43   27.22   3
   0 -22  -3  353.64   27.23   3
   0  22  -3  375.74   27.87   3
   0  22   3  312.86   22.36   3
   2 -22   3  242.71   26.53   3
  -2 -22  -3  245.94   22.24   3
  -2  22  -3  294.39   25.51   3
  -4 -22  -3  230.39   21.00   3
  -4  22  -3  228.60   28.66   3
   3 -23  -3  307.80   25.92   3
  -3 -23   3  283.36   25.65   3
  -3  23   3  304.03   26.26   3
   1 -23  -3  552.30   34.55   3
  -1 -23   3  401.37   30.58   3
  -1  23   3  466.20   29.92   3
   1  23  -3  408.25   29.48   3
   1 -23   3  245.48   27.16   3
  -1 -23  -3  213.31   24.60   3
  -1  23  -3  289.88   25.42   3
   3 -23   3  176.78   22.27   3
  -3 -23  -3  194.70   23.64   3
  -3  23  -3  276.92   30.45   3
   2 -24  -3   34.05   10.53   3
  -2 -24   3   61.30   14.20   3
  -2  24   3   38.41   10.74   3
   0 -24   3   49.12   13.28   3
   0 -24  -3   50.93   12.90   3
   0  24  -3   40.36   11.83   3
  -2 -24  -3   40.41   11.65   3
   2 -24   3   51.96   13.21   3
  -2  24  -3   70.75   15.73   3
   1 -25  -3   73.83   15.51   3
  -1 -25   3   68.99   15.31   3
  -1 -25  -3   32.81   11.18   3
   1 -25   3   29.85   10.60   3
  -1  25  -3   41.05   12.72   3
  -8   0   4  748.03   36.58   3
  -6   0   4 1178.89   47.13   3
   4   0  -4 3152.68  105.76   1
  -4   0   4 2957.81   97.65   3
  -2   0   4 4064.38  128.87   3
  -2   0   4 4098.77  131.73   3
   0   0   4 1654.49   55.69   3
   0   0   4 1599.69   55.04   3
   0   0  -4 1792.75   60.39   3
   0   0  -4 1744.43   60.06   3
   2   0   4 1534.67   50.13   3
   2   0   4 1518.17   57.91   2
  -2   0  -4 1639.76   60.65   2
  -2   0  -4 1615.81   55.08   3
   2   0   4 1639.57   50.76   3
  -2   0  -4 1593.93   55.12   3
  -4   0  -4  995.19   37.37   3
  -4   0  -4 1012.34   45.74   2
  -4   0  -4 1004.45   37.50   3
  -6   0  -4 1371.51   60.14   1
  -6   0  -4 1334.66   61.03   2
  -6   0  -4 1302.65   48.19   3
  -7  -1   4  515.15   27.07   3
  -7   1   4  494.30   27.31   3
   5  -1  -4 1180.40   41.03   3
  -5  -1   4 1017.98   42.34   3
   5   1  -4 1107.48   39.32   3
  -5   1   4 1113.62   43.20   3
  -3  -1   4  959.78   39.68   3
  -3  -1   4  948.46   37.47   3
  -3   1   4  919.18   37.29   3
  -1  -1   4 2276.92   75.28   3
   1  -1  -4 2309.28   75.28   3
  -1  -1   4 2183.72   72.98   3
  -1   1   4 2102.06   72.43   3
   1   1  -4 2333.44   75.45   3
   1   1  -4 2139.59   74.46   3
   1  -1   4 3190.53  101.78   3
  -1  -1  -4 3435.62  106.40   3
   1  -1   4 3308.68  101.44   3
   1  -1   4 3158.16  105.17   2
  -1  -1  -4 3382.12  106.85   3
  -1   1  -4 3175.16  106.17   3
  -1   1  -4 3487.53  107.05   3
   1   1   4 3401.32  101.09   3
   1   1   4 3241.85  101.22   3
   1   1   4 3158.26  105.15   2
  -3  -1  -4 1812.62   68.10   2
  -3  -1  -4 1804.62   60.65   3
  -3  -1  -4 1883.70   61.06   3
  -3   1  -4 1753.17   68.14   2
  -3   1  -4 1820.15   61.58   3
  -3   1  -4 1794.62   61.34   3
  -5  -1  -4 1327.03   57.73   2
  -5  -1  -4 1329.29   46.98   3
  -5   1  -4 1295.07   48.05   3
  -5   1  -4 1383.77   59.21   2
  -5   1  -4 1309.74   56.32   1
  -7  -1  -4  391.31   30.21   1
  -7  -1  -4  397.34   20.21   3
  -7  -1  -4  503.26   33.70   2
  -7   1  -4  440.78   31.19   1
  -7   1  -4  447.62   32.49   2
  -7   1  -4  398.84   21.26   3
  -8  -2   4    4.65    3.95   3
  -8   2   4    2.64    4.19   3
  -6  -2   4   27.31    6.62   3
  -6   2   4   28.36    6.68   3
  -4  -2   4   20.79    5.10   3
   4  -2  -4   27.66    6.58   1
   4   2  -4   21.49    5.56   1
  -4   2   4   21.00    5.21   3
  -2  -2   4   25.77    5.51   3
  -2  -2   4   14.87    4.06   3
  -2   2   4   14.69    4.30   3
   0  -2  -4    4.96    2.51   3
   0  -2  -4   11.75    3.64   3
   0  -2   4    8.73    3.08   3
   0   2  -4    7.16    2.92   3
   0   2  -4   10.86    3.49   3
   0   2   4   12.04    3.25   3
   0   2   4   13.16    3.54   3
  -2  -2  -4   76.85    8.24   3
  -2  -2  -4   80.62    6.95   3
   2  -2   4   81.12    6.66   3
   2  -2   4  100.74   11.75   2
   2  -2   4   73.88    6.15   3
  -2   2  -4   70.55   10.36   2
  -2   2  -4   64.10    7.96   3
  -2   2  -4   77.85    8.59   3
   2   2   4   82.24    4.94   3
   2   2   4   70.63    9.77   2
  -4  -2  -4  107.89    8.43   3
  -4  -2  -4  108.55   14.47   2
  -4  -2  -4  109.62    8.28   3
  -4   2  -4  141.09   10.07   3
  -4   2  -4  119.20   15.24   2
  -4   2  -4  102.99    9.19   3
  -6  -2  -4    6.29    3.19   3
  -6  -2  -4    8.42    4.62   2
  -6  -2  -4    4.46    4.45   1
  -6   2  -4    6.54    4.74   1
  -6   2  -4   14.44    7.31   2
  -6   2  -4    7.66    3.71   3
  -7  -3   4  421.29   24.21   3
  -7   3   4  446.01   25.73   3
   5  -3  -4  651.30   26.65   3
  -5  -3   4  656.59   30.10   3
   5   3  -4  594.39   22.25   3
  -5   3   4  661.67   30.85   3
  -3  -3   4 1289.80   49.02   3
  -3  -3   4 1357.08   51.58   3
   3   3  -4 1349.10   49.49   1
  -3   3   4 1348.04   49.78   3
   1  -3  -4 1557.75   55.63   3
  -1  -3   4 1487.79   54.21   3
   1   3  -4 1580.57   55.14   3
  -1   3   4 1586.79   54.34   3
  -1  -3  -4 2330.26   72.63   3
   1  -3   4 2167.36   75.10   2
   1  -3   4 2250.68   72.90   3
  -1  -3  -4 2035.73   70.86   3
   1   3   4 2245.74   70.34   3
   1   3   4 2196.44   75.01   2
  -1   3  -4 2121.21   72.61   3
   1   3   4 2157.62   70.73   3
  -1   3  -4 2209.28   72.77   3
  -3  -3  -4 1632.25   53.98   3
   3  -3   4  955.60   30.46   3
  -3  -3  -4 1632.75   53.36   3
  -3  -3  -4 1514.78   59.92   2
  -3   3  -4 1520.30   55.83   3
  -3   3  -4 1617.71   62.51   2
  -3   3  -4 1543.84   55.07   3
  -5  -3  -4  938.84   34.88   3
  -5  -3  -4  881.92   44.31   2
  -5   3  -4  971.93   47.47   2
  -5   3  -4  971.82   38.66   3
  -5   3  -4  987.65   44.65   1
  -7  -3  -4  422.79   21.96   3
  -7  -3  -4  431.19   32.16   1
  -7  -3  -4  424.21   30.59   2
  -7   3  -4  418.97   23.04   3
  -7   3  -4  419.10   32.13   2
  -7   3  -4  422.33   30.38   1
  -8  -4   4  714.73   35.13   3
  -8   4   4  719.16   37.09   3
  -6  -4   4 1069.76   44.18   3
   6  -4  -4 1127.54   47.83   3
  -6   4   4 1097.49   46.08   3
  -4  -4   4 2432.34   85.12   3
  -4   4   4 2634.64   86.86   3
   4   4  -4 2619.62   88.29   1
  -2  -4   4 2740.99   95.10   3
  -2   4   4 3082.89   96.11   3
   2   4  -4 3110.43  100.28   3
   0  -4  -4 3496.79  106.94   3
   0  -4   4 3544.27  113.08   2
   0  -4   4 3502.33  112.87   3
   0   4   4 3577.73  111.69   3
   0   4  -4 3163.26  106.34   3
   2  -4   4 2883.54   94.72   2
  -2  -4  -4 2890.39   90.99   3
  -2  -4  -4 2771.72   90.16   3
   2  -4   4 2744.23   88.65   3
  -2   4  -4 2643.39   96.61   2
   2   4   4 2728.65   93.70   2
  -2   4  -4 2858.35   93.16   3
  -2   4  -4 2975.48   92.82   3
  -4  -4  -4 1131.18   40.89   3
  -4  -4  -4 1192.20   40.64   3
  -4  -4  -4 1127.70   48.86   2
  -4   4  -4 1134.20   43.81   3
  -4   4  -4 1171.57   51.57   2
  -4   4  -4 1141.28   44.52   3
  -6  -4  -4 1204.01   54.59   2
  -6  -4  -4 1104.61   54.58   1
  -6  -4  -4 1141.55   40.90   3
  -6   4  -4 1152.82   52.92   1
  -6   4  -4 1057.17   54.75   2
  -6   4  -4 1228.99   46.99   3
  -7  -5   4  466.09   25.51   3
  -7   5   4  450.90   27.03   3
  -5  -5   4 1045.89   42.05   3
   5  -5  -4 1007.77   40.30   3
   5   5  -4 1050.96   47.60   1
   5   5  -4 1057.36   33.70   3
  -5   5   4 1014.28   43.25   3
  -3  -5   4 1214.52   46.15   3
   3   5  -4 1245.06   45.65   1
  -3   5   4 1205.45   46.90   3
  -1  -5   4 1234.47   46.21   3
   1   5  -4 1348.35   49.04   3
  -1   5   4 1239.33   45.83   3
   1  -5   4 2187.28   77.16   2
  -1  -5  -4 2340.26   78.55   3
   1  -5   4 2369.55   76.56   3
   1   5   4 2238.27   77.24   2
   1   5   4 2245.01   73.35   3
  -1   5  -4 2412.19   80.11   3
   1   5   4 2378.58   72.99   3
  -3  -5  -4 1494.26   51.83   3
   3  -5   4 1620.30   57.11   3
   3  -5   4 1605.34   52.64   3
  -3  -5  -4 1550.92   58.43   2
  -3  -5  -4 1559.47   52.82   3
  -3   5  -4 1550.78   56.57   3
  -3   5  -4 1479.25   55.07   3
   3   5   4 1576.00   65.43   2
  -3   5  -4 1545.02   61.40   2
  -5  -5  -4 1210.65   41.51   3
  -5  -5  -4 1176.47   52.01   2
  -5   5  -4 1154.59   50.47   1
  -5   5  -4 1119.68   54.09   2
  -5   5  -4 1192.51   47.23   3
  -7  -5  -4  413.45   30.35   2
  -7   5  -4  441.26   30.75   1
  -7   5  -4  423.55   24.75   3
  -7   5  -4  461.43   33.57   2
  -8  -6   4    8.42    4.99   3
  -8   6   4    6.92    5.41   3
   6  -6  -4   71.20    8.80   3
  -6  -6   4   47.50    8.50   3
  -6   6   4   64.33   10.93   3
  -4  -6   4   73.36    9.73   3
   4   6  -4   82.95    9.82   1
  -4   6   4   55.15    8.52   3
  -2  -6   4   25.21    5.77   3
  -2   6   4   41.56    6.96   3
   2   6  -4   39.10    6.52   3
   0  -6   4    1.30    2.02   2
   0  -6   4   11.95    3.87   3
   0  -6  -4    5.14    2.90   3
   0   6   4    5.35    2.68   3
   0   6  -4    5.09    2.86   3
  -2  -6  -4   42.70    6.34   3
  -2  -6  -4   51.80    6.83   3
   2  -6   4   46.84    8.17   2
   2  -6   4   59.99    7.79   3
  -2   6  -4   61.43   10.15   2
   2   6   4   63.29    8.90   2
  -2   6  -4   59.49    8.80   3
  -4  -6  -4   15.92    3.91   3
  -4  -6  -4    5.56    3.59   2
  -4  -6  -4    9.07    2.90   3
  -4   6  -4   16.26    6.33   2
  -4   6  -4   13.65    4.62   3
  -4   6  -4    4.43    3.21   1
  -6  -6  -4   84.89    7.43   3
  -6  -6  -4   98.82   15.57   2
  -6   6  -4  103.27   13.42   3
  -6   6  -4   82.34   15.48   2
  -6   6  -4   91.58   14.03   1
  -7  -7   4  361.58   22.09   3
  -7   7   4  334.10   23.71   3
   5  -7  -4  681.75   30.42   3
  -5  -7   4  586.01   29.22   3
   5   7  -4  629.93   30.66   1
  -5   7   4  646.79   31.55   3
  -3  -7   4  987.11   41.20   3
  -3   7   4 1070.41   42.64   3
   3   7  -4 1178.81   42.75   1
  -1  -7   4  734.34   31.95   3
  -1   7   4  727.97   31.37   3
   1   7  -4  711.03   30.63   3
  -1  -7  -4  616.56   27.56   3
   1  -7   4  667.19   29.41   3
   1  -7   4  707.34   29.83   2
   1   7   4  690.53   27.71   3
   1   7   4  634.34   28.80   2
   1   7   4  654.79   26.44   3
  -1   7  -4  666.91   29.85   3
  -3  -7  -4  929.03   35.22   3
   3  -7   4  914.85   34.93   3
  -3  -7  -4  909.45   34.39   3
  -3   7  -4  883.53   42.16   2
  -3   7  -4  925.95   39.47   3
  -3   7  -4  921.39   37.05   1
   3   7   4  930.66   40.73   2
  -5  -7  -4  602.75   24.14   3
  -5  -7  -4  578.54   31.92   2
  -5   7  -4  637.12   31.09   3
  -5   7  -4  566.72   31.00   1
  -5   7  -4  525.01   34.07   2
  -7  -7  -4  277.37   23.95   2
  -7   7  -4  244.56   26.03   1
  -7   7  -4  256.49   19.79   3
  -7   7  -4  323.18   33.35   2
  -8  -8   4  628.30   33.08   3
  -8   8   4  661.88   37.30   3
  -6  -8   4  764.93   34.35   3
   6  -8  -4  721.95   31.66   3
  -6   8   4  670.40   35.81   3
   4  -8  -4 1622.50   61.03   3
  -4  -8   4 1782.93   64.15   3
  -4   8   4 1688.90   65.40   3
   4   8  -4 1679.76   59.05   1
  -2  -8   4 2421.65   81.58   3
   2   8  -4 2474.67   77.52   1
   2   8  -4 2420.10   82.36   3
  -2   8   4 2284.49   81.28   3
   0  -8   4 2599.72   88.00   3
   0  -8   4 2661.77   85.64   2
   0   8   4 2528.07   85.61   3
   0   8  -4 2224.40   77.48   3
   2  -8   4 1845.21   64.72   3
  -2  -8  -4 1948.80   67.29   3
   2  -8   4 1846.21   66.72   2
  -2   8  -4 1961.26   72.78   2
  -2   8  -4 1970.05   71.37   3
   2   8   4 1853.92   66.46   2
  -4  -8  -4 1113.38   42.24   3
  -4  -8  -4 1160.08   48.29   2
   4  -8   4 1301.24   44.16   3
  -4   8  -4 1121.71   46.23   1
  -4   8  -4 1236.65   49.28   3
  -4   8  -4 1188.63   53.07   2
  -6  -8  -4 1025.09   37.21   3
  -6  -8  -4  961.80   47.42   2
  -6   8  -4 1013.05   45.78   3
  -6   8  -4  986.42   47.49   1
  -6   8  -4 1109.83   54.34   2
  -7  -9   4  368.38   22.95   3
  -7   9   4  350.93   25.24   3
  -5  -9   4  698.73   32.92   3
   5  -9  -4  619.31   30.27   3
   5   9  -4  652.87   30.41   1
  -5   9   4  671.35   34.61   3
  -3  -9   4 1372.05   53.50   3
  -3   9   4 1416.54   55.17   3
   3   9  -4 1408.72   51.45   3
   3   9  -4 1433.66   49.19   1
  -1  -9   4 1522.54   57.45   3
   1   9  -4 1555.51   57.44   3
  -1   9   4 1560.03   57.07   3
  -1  -9  -4 2152.42   76.04   3
   1  -9   4 2227.17   73.14   2
   1  -9   4 2013.62   73.50   3
   1   9   4 2125.87   72.36   2
  -1   9  -4 2268.45   79.05   3
   1   9   4 2073.21   69.76   3
   3  -9   4 1146.09   43.38   3
  -3  -9  -4 1108.37   43.37   3
  -3   9  -4 1166.14   48.80   3
  -3   9  -4 1160.29   44.00   1
  -3   9  -4 1245.64   51.77   2
   3   9   4 1131.21   47.00   2
  -5  -9  -4  979.75   44.32   2
  -5   9  -4  993.98   43.52   1
  -5   9  -4  937.22   43.86   3
  -5   9  -4  928.53   48.29   2
  -7  -9  -4  456.89   30.90   2
  -7   9  -4  449.37   28.76   3
  -7   9  -4  490.24   31.73   1
  -8 -10   4   90.34   13.51   3
  -8  10   4   86.72   15.58   3
  -6 -10   4   29.77    7.54   3
   6 -10  -4   38.07    7.76   3
  -6  10   4   38.03    8.99   3
   4 -10  -4  103.03   13.12   3
  -4 -10   4   76.47   11.36   3
   4  10  -4   92.82   10.12   1
  -4  10   4   80.29   12.08   3
  -2 -10   4   72.42   10.35   3
  -2  10   4   94.56   11.93   3
   2  10  -4   91.83   10.84   3
   2  10  -4  106.72    6.68   1
   0 -10   4  153.57   11.09   2
   0 -10   4  147.40   12.67   3
   0  10   4  162.23   12.12   3
   0  10  -4  135.86   12.36   3
   2 -10   4  205.05   14.66   3
   2 -10   4  196.82   16.73   2
  -2 -10  -4  218.27   14.69   3
  -2  10  -4  226.03   17.39   3
  -2  10  -4  202.94   11.78   1
  -2  10  -4  237.32   17.38   2
   2  10   4  208.30   14.60   2
   4 -10   4   30.65    5.96   3
  -4  10  -4   20.25    6.70   2
  -4  10  -4   25.32    6.02   1
  -4  10  -4   20.00    6.76   3
  -6 -10  -4   46.93   10.40   2
  -6  10  -4   40.63   12.18   2
  -6  10  -4   51.86   11.32   1
  -6  10  -4   52.31   10.71   3
  -7 -11   4  257.52   19.52   3
  -7  11   4  227.96   20.98   3
   5 -11  -4  290.18   19.61   3
  -5 -11   4  304.09   20.61   3
  -5  11   4  314.18   22.47   3
   3 -11  -4  220.01   16.78   3
  -3 -11   4  204.45   16.02   3
  -3  11   4  200.47   16.41   3
   3  11  -4  223.45   14.43   3
  -1 -11   4 1024.30   42.88   3
  -1 -11   4  990.74   37.40   2
  -1  11   4  958.09   40.93   3
   1  11  -4 1017.61   42.51   3
   1 -11   4  800.84   35.90   3
   1 -11   4  752.93   32.98   2
   1  11   4  836.89   33.39   2
  -1  11  -4  865.82   40.35   3
  -1  11  -4  887.59   29.52   1
   1  11   4  779.14   32.00   3
  -3 -11  -4  650.45   30.49   3
   3 -11   4  694.38   30.90   3
   3  11   4  611.27   31.03   2
  -3  11  -4  688.55   29.38   1
  -3  11  -4  728.64   36.26   3
  -3  11  -4  788.13   37.75   2
  -5  11  -4  229.87   19.47   3
  -5  11  -4  224.92   17.53   1
  -5  11  -4  251.09   26.47   2
  -6 -12   4  613.93   33.28   3
  -6  12   4  685.95   37.40   3
  -4 -12   4  986.93   43.77   3
   4 -12  -4 1169.51   49.61   3
  -4  12   4  968.49   45.07   3
  -2 -12   4 2336.95   81.30   3
  -2  12   4 2148.06   80.53   3
   2  12  -4 2264.19   79.41   3
   0 -12   4 1509.04   53.02   2
   0 -12   4 1497.13   58.42   3
   0  12  -4 1362.09   55.13   3
   0  12   4 1460.20   55.29   3
   2 -12   4 1517.89   58.99   3
  -2  12  -4 1459.08   61.96   3
   2  12   4 1515.67   46.64   3
  -2  12  -4 1588.10   51.27   1
   2  12   4 1563.56   56.65   2
   4 -12   4  880.51   46.46   3
  -4  12  -4  850.88   35.78   1
  -4  12  -4  809.37   42.27   2
  -4  12  -4  791.33   40.81   3
  -6 -12  -4  417.09   27.81   2
  -6  12  -4  513.96   31.71   3
  -6  12  -4  488.84   34.21   2
  -6  12  -4  525.93   30.26   1
  -7 -13   4  338.17   23.51   3
  -7  13   4  334.59   26.44   3
  -5 -13   4  797.32   39.36   3
   5 -13  -4  749.39   36.71   3
  -5  13   4  828.89   42.12   3
   3 -13  -4  703.85   34.94   3
  -3 -13   4  619.89   32.31   3
   3  13  -4  685.15   31.10   3
  -3  13   4  642.26   33.71   3
  -1 -13   4  998.28   36.35   2
  -1 -13   4  906.76   41.97   3
   1  13  -4  910.81   40.80   3
  -1  13   4  939.60   41.70   3
   1 -13   4  691.12   35.02   3
   1 -13   4  766.84   32.09   2
   1  13   4  751.95   31.42   2
   1  13   4  731.17   31.17   3
  -1  13  -4  740.01   37.57   3
   3 -13   4  908.68   39.90   3
  -3  13  -4  835.72   41.64   2
  -3  13  -4  885.94   43.30   3
  -3  13  -4  874.19   34.09   1
  -5  13  -4  866.47   39.65   1
  -5  13  -4  866.69   46.24   2
  -5  13  -4  879.46   44.78   3
  -6 -14   4   20.97    7.55   3
  -6  14   4   17.76    7.48   3
  -4 -14   4   42.88    9.25   3
   4 -14  -4   53.42   10.51   3
  -4  14   4   60.35   12.08   3
  -2 -14   4  440.88   26.99   3
   2 -14  -4  527.34   29.27   3
  -2 -14   4  504.71   21.71   2
   2  14  -4  511.84   27.27   3
  -2  14   4  489.81   28.10   3
   0 -14   4   51.37    7.34   2
   0 -14   4   45.65    9.18   3
   0  14   4   52.96    8.89   3
   0  14  -4   52.56   10.49   3
   2 -14   4  273.47   19.43   3
   2  14   4  264.16   16.35   2
  -2  14  -4  285.35   22.12   3
  -4  14  -4   53.13   11.79   3
  -4  14  -4   44.43    7.78   1
  -4  14  -4   29.27    8.57   2
  -6  14  -4   40.80   11.93   2
  -6  14  -4   58.99   13.09   3
  -7 -15   4   85.74   14.54   3
  -7  15   4  107.74   18.97   3
  -5 -15   4  142.42   18.20   3
   5 -15  -4  114.13   15.22   3
  -5  15   4  119.26   17.44   3
   3 -15  -4   97.48   14.33   3
  -3 -15   4   64.98   11.36   3
   3  15  -4  109.66   12.92   3
  -3  15   4   55.15   10.82   3
  -1 -15   4  407.06   25.51   3
  -1 -15   4  392.50   18.46   2
   1  15  -4  528.30   29.80   3
  -1  15   4  370.97   23.57   3
   1 -15   4  107.08   14.33   3
   1  15   4  120.17    9.99   2
   1  15   4  122.59   10.72   3
  -1  15  -4  172.38   19.67   3
   3 -15   4  484.88   27.93   3
  -3  15  -4  526.01   32.77   3
  -3  15  -4  539.72   31.09   2
  -5  15  -4  119.05   18.09   2
  -5  15  -4   99.42   16.37   3
  -6 -16   4  609.81   35.17   3
  -6  16   4  552.07   36.46   3
   4 -16  -4  870.48   42.96   3
  -4 -16   4  924.42   45.32   3
  -4  16   4  944.11   47.42   3
  -2 -16   4 1499.13   64.27   3
  -2 -16   4 1568.83   52.88   2
   2 -16  -4 1539.87   63.35   3
  -2  16   4 1606.24   64.39   3
   2  16  -4 1525.05   60.35   3
   0 -16   4 1008.97   38.68   2
   0 -16   4 1055.93   47.77   3
   0  16   4 1051.23   39.46   2
   0  16  -4  914.41   44.65   3
   0  16   4  966.43   43.56   3
   2 -16   4  657.25   35.21   3
  -2  16  -4  641.28   37.27   3
  -4  16  -4  629.58   37.56   3
  -4  16  -4  595.22   35.22   2
  -5 -17   4  318.54   24.49   3
   5 -17  -4  371.91   25.55   3
  -5  17   4  341.01   27.23   3
  -3 -17   4  262.76   21.86   3
   3 -17  -4  320.06   23.93   3
  -3  17   4  301.86   23.54   3
   3  17  -4  312.81   20.17   3
  -1 -17   4  838.07   43.38   3
   1 -17  -4  916.27   45.17   3
  -1 -17   4  896.53   33.11   2
  -1  17   4  903.11   42.53   3
   1  17  -4 1028.96   46.94   3
   1 -17   4  692.41   36.56   3
   1  17   4  649.75   30.26   3
  -1  17  -4  703.77   39.64   3
   3 -17   4  786.27   39.65   3
  -3  17  -4  801.29   40.48   2
  -3  17  -4  837.26   45.07   3
  -5  17  -4  294.90   25.39   3
  -5  17  -4  250.09   27.32   2
  -6 -18   4   58.05   13.46   3
  -6  18   4   49.05   13.28   3
   4 -18  -4    9.60    6.25   3
  -4 -18   4    3.78    4.98   3
  -4  18   4   -2.48    4.01   3
  -2 -18   4   63.34   12.28   3
   2 -18  -4   86.09   14.36   3
   2  18  -4   94.32   13.70   3
  -2  18   4   97.17   15.28   3
   0 -18  -4   21.07    7.12   3
   0 -18   4   31.46    9.11   3
   0  18  -4   11.69    5.79   3
   0  18   4   26.81    7.35   3
   2 -18   4   92.02   14.89   3
  -2  18  -4  123.64   18.85   3
  -4  18  -4   39.80   10.71   2
  -4  18  -4   21.40    8.64   3
  -5 -19   4   42.78   11.28   3
   5 -19  -4   73.18   13.82   3
  -5  19   4   19.56    8.40   3
  -3 -19   4   47.08   11.57   3
   3 -19  -4   51.41   12.05   3
  -3  19   4   65.18   13.52   3
  -1 -19   4   81.91   14.15   3
   1 -19  -4   82.32   14.28   3
   1  19  -4   65.19   12.53   3
  -1  19   4   84.16   13.62   3
   1 -19   4  134.19   18.11   3
  -1 -19  -4  183.20   20.88   3
  -1  19  -4  195.24   23.66   3
  -3 -19  -4   98.78   15.01   3
   3 -19   4   98.94   15.42   3
  -3  19  -4  111.71   18.15   3
   4 -20  -4  297.57   24.27   3
  -4 -20   4  302.87   25.79   3
  -4  20   4  273.24   29.74   3
  -2 -20   4  495.29   32.95   3
   2 -20  -4  452.44   30.76   3
   2  20  -4  449.91   28.23   3
  -2  20   4  494.97   32.13   3
   0 -20  -4  659.07   37.89   3
   0 -20   4  618.13   37.52   3
   0  20  -4  696.00   39.98   3
   0  20   4  622.22   32.79   3
  -2 -20  -4  381.43   26.84   3
   2 -20   4  325.86   25.26   3
  -2  20  -4  394.14   30.32   3
  -4 -20  -4  343.88   25.11   3
  -4  20  -4  367.39   30.04   3
   5 -21  -4  375.57   27.78   3
  -5 -21   4  372.08   30.00   3
  -5  21   4  365.91   31.03   3
  -3 -21   4  340.42   27.37   3
   3 -21  -4  275.02   24.02   3
  -3  21   4  287.58   25.57   3
   1 -21  -4  400.78   29.46   3
  -1 -21   4  377.50   28.62   3
  -1  21   4  356.04   25.76   3
   1  21  -4  430.50   29.91   3
  -1 -21  -4  246.40   21.88   3
   1 -21   4  213.18   24.43   3
  -1  21  -4  229.59   26.69   3
  -3 -21  -4  419.37   28.47   3
   3 -21   4  394.27   28.73   3
  -3  21  -4  321.37   29.06   3
  -4 -22   4   32.45   10.57   3
   4 -22  -4   38.02   11.38   3
  -4  22   4   43.95   12.70   3
   2 -22  -4   92.66   17.10   3
  -2 -22   4   74.72   16.18   3
  -2  22   4   62.49   13.40   3
   0 -22   4   41.31   11.36   3
   0 -22  -4   39.08   11.20   3
   0  22  -4   33.18   10.31   3
  -2 -22  -4   65.76   13.77   3
   2 -22   4   86.31   15.89   3
  -2  22  -4  100.64   18.43   3
  -3 -23   4   52.26   12.98   3
   3 -23  -4   64.77   14.71   3
  -3  23   4   55.87   13.62   3
   1 -23  -4   20.82    9.12   3
  -1 -23   4   13.06    7.78   3
  -1  23   4    6.73    5.57   3
   1  23  -4    3.20    5.89   3
   1 -23   4   45.11   12.90   3
  -1 -23  -4   28.07    9.85   3
  -1  23  -4   19.57    8.62   3
  -2 -24   4  164.61   23.57   3
   2 -24  -4  177.26   23.38   3
  -2  24   4  198.07   24.22   3
   0 -24   4  263.85   30.12   3
   0 -24  -4  280.97   25.57   3
   0  24  -4  288.08   30.94   3
  -8   0   5   -0.82    4.02   3
  -6   0   5    5.75    3.53   3
  -4   0   5   -0.47    2.47   3
  -2   0   5   -1.00    1.62   3
   0   0   5    0.07    1.74   3
   0   0  -5   -0.81    1.46   3
  -2   0  -5    2.14    2.57   3
   2   0   5    2.08    1.65   3
  -2   0  -5    1.37    2.12   3
  -4   0  -5    4.02    2.92   3
  -4   0  -5    2.12    2.45   3
  -4   0  -5   -1.93    2.59   2
  -6   0  -5    3.71    4.70   2
  -6   0  -5    0.81    2.78   3
  -6   0  -5    4.03    5.16   1
  -7  -1   5  740.07   36.49   3
  -7   1   5  738.60   37.03   3
  -5  -1   5 1085.66   45.65   3
  -5   1   5 1102.80   45.78   3
  -3  -1   5 1590.94   57.12   3
  -3   1   5 1403.20   55.33   3
  -1  -1   5 1111.90   42.42   3
   1   1  -5 1067.64   41.92   3
  -1   1   5 1024.93   41.51   3
  -1  -1  -5 1310.90   48.91   3
   1  -1   5 1352.11   51.67   2
   1  -1   5 1385.04   48.39   3
   1   1   5 1253.62   50.88   2
  -1   1  -5 1340.68   49.32   3
   1   1   5 1330.53   47.31   3
  -3  -1  -5 1420.27   52.93   3
  -3  -1  -5 1447.47   53.36   3
  -3   1  -5 1532.15   54.53   3
  -3   1  -5 1539.14   61.73   2
  -3   1  -5 1466.76   53.81   3
  -5  -1  -5  719.00   31.22   3
  -5  -1  -5  754.29   40.47   2
  -5   1  -5  722.37   32.01   3
  -5   1  -5  692.82   39.67   2
  -7  -1  -5  325.79   19.22   3
  -7   1  -5  285.35   18.83   3
  -8  -2   5  409.61   27.32   3
  -8   2   5  560.78   31.18   3
  -6  -2   5  831.92   37.69   3
  -6   2   5  749.69   37.04   3
  -4  -2   5 1182.72   47.75   3
  -4   2   5 1199.74   48.25   3
   4   2  -5 1294.28   51.48   1
  -2  -2   5 1983.17   69.06   3
  -2   2   5 1881.17   68.39   3
   0  -2   5 3652.29  122.84   2
   0  -2   5 3850.00  122.23   3
   0  -2  -5 3673.41  117.23   3
   0   2  -5 3607.16  117.56   3
   0   2   5 3907.47  121.38   3
   2  -2   5 1924.26   63.30   3
  -2  -2  -5 1746.50   63.30   3
  -2  -2  -5 1913.03   64.70   3
   2   2   5 1938.50   60.72   3
  -2   2  -5 1845.16   64.71   3
   2   2   5 1846.36   60.68   3
  -4  -2  -5 1713.53   69.71   2
  -4  -2  -5 1721.54   60.49   3
  -4  -2  -5 1639.90   60.28   3
  -4   2  -5 1698.72   62.15   3
  -4   2  -5 1749.37   71.27   2
  -4   2  -5 1838.70   66.35   3
  -6  -2  -5  704.26   40.97   2
  -6  -2  -5  721.62   41.36   1
  -6  -2  -5  686.19   30.58   3
  -6   2  -5  698.33   32.71   3
  -6   2  -5  712.13   40.08   1
  -6   2  -5  790.02   44.12   2
  -7  -3   5  643.47   33.40   3
  -7   3   5  628.05   33.65   3
  -5  -3   5  600.24   30.58   3
  -5   3   5  637.20   31.44   3
  -3  -3   5 1892.14   69.07   3
  -3   3   5 1939.43   69.34   3
  -1  -3   5 1376.14   51.19   3
  -1   3   5 1317.71   50.07   3
   1   3  -5 1293.01   49.00   3
  -1  -3  -5 1079.88   45.15   3
  -1  -3  -5 1004.32   39.68   3
   1  -3   5  980.32   38.44   3
   1  -3   5  964.60   40.92   2
  -1   3  -5 1015.52   40.94   3
   1   3   5  974.90   40.93   2
   1   3   5 1014.44   36.96   3
   3  -3   5  640.17   22.93   3
  -3  -3  -5 1113.93   43.34   3
  -3  -3  -5 1210.74   44.55   3
  -3   3  -5 1157.82   45.72   3
  -3   3  -5 1191.53   52.10   2
  -5  -3  -5  751.23   31.24   3
  -5  -3  -5  749.15   40.33   2
  -5   3  -5  717.51   33.56   3
  -5   3  -5  694.50   37.78   1
  -5   3  -5  828.63   43.27   2
  -7  -3  -5  632.29   43.42   2
  -7   3  -5  601.68   31.02   3
  -8  -4   5   14.41    6.42   3
  -8   4   5   20.76    7.78   3
   6  -4  -5   10.32    4.92   3
  -6  -4   5   13.78    5.17   3
  -6   4   5   11.24    5.20   3
  -4  -4   5    0.21    2.10   3
   4   4  -5    0.96    2.45   1
  -4   4   5    4.02    3.39   3
  -2  -4   5   42.59    7.50   3
   2   4  -5   40.34    7.10   3
  -2   4   5   53.67    8.57   3
   0  -4   5  205.68   14.30   2
   0  -4   5  188.63   13.64   3
   0   4  -5  178.95   13.18   3
   0   4   5  197.41   13.15   3
  -2  -4  -5   26.91    5.34   3
   2  -4   5   37.67    6.06   3
  -2  -4  -5   21.86    5.27   3
   2   4   5   44.03    4.68   3
   2   4   5   40.40    4.32   3
  -2   4  -5   37.63    7.40   3
  -4  -4  -5  178.13   12.25   3
  -4  -4  -5  184.33   21.48   3
  -4  -4  -5  162.94   18.85   2
  -4   4  -5  152.05   19.37   2
  -4   4  -5  181.25   14.22   3
  -6  -4  -5   17.36    8.11   2
  -6  -4  -5   12.29    4.02   3
  -6   4  -5   21.55    7.92   1
  -6   4  -5   16.00    5.51   3
  -6   4  -5   27.18    9.93   2
  -7  -5   5  303.64   21.40   3
  -7   5   5  304.90   22.41   3
   5  -5  -5  687.00   31.63   3
  -5  -5   5  657.17   32.02   3
  -5   5   5  620.38   32.28   3
  -3  -5   5  866.70   37.22   3
  -3   5   5  792.04   36.52   3
  -1  -5   5 1721.17   63.34   3
   1   5  -5 1680.19   61.12   3
  -1   5   5 1764.98   62.69   3
   1  -5   5 1077.24   43.05   3
   1  -5   5 1082.31   45.02   2
   1   5   5 1112.33   44.88   2
  -1   5  -5 1252.76   48.77   3
   1   5   5 1151.94   40.77   3
  -3  -5  -5  815.81   33.51   3
  -3  -5  -5  865.55   34.77   3
   3  -5   5  954.27   34.72   3
  -3   5  -5  803.71   36.56   3
  -3   5  -5  843.09   41.82   2
  -5  -5  -5  751.64   31.58   3
  -5  -5  -5  759.14   40.43   2
  -5   5  -5  785.20   43.08   2
  -5   5  -5  780.54   36.18   3
  -5   5  -5  740.83   38.19   1
  -7  -5  -5  385.89   30.20   2
  -7   5  -5  382.50   24.39   3
  -8  -6   5  433.86   27.78   3
  -8   6   5  465.58   30.26   3
   6  -6  -5  552.21   26.75   3
  -6  -6   5  530.67   29.45   3
  -6   6   5  584.57   31.62   3
  -4  -6   5 1633.80   60.37   3
  -4   6   5 1464.43   59.68   3
   4   6  -5 1620.33   59.35   1
  -2  -6   5 1567.18   58.03   3
   2   6  -5 1422.68   53.46   3
  -2   6   5 1454.74   56.69   3
   0  -6   5 2673.52   91.40   3
   0  -6   5 2630.00   90.46   2
   0   6  -5 2489.13   85.68   3
   0   6   5 2778.26   89.76   3
  -2  -6  -5 1305.73   50.24   3
   2  -6   5 1367.44   50.53   3
  -2  -6  -5 1365.55   49.77   3
  -2   6  -5 1394.95   53.38   3
   2   6   5 1379.84   43.18   3
  -4  -6  -5 1148.84   43.44   3
  -4   6  -5 1146.87   48.41   1
  -4   6  -5 1135.34   54.06   2
  -4   6  -5 1197.97   48.92   3
  -6  -6  -5  645.42   28.55   3
  -6  -6  -5  665.37   38.63   2
  -6   6  -5  749.32   43.46   2
  -6   6  -5  635.30   33.61   3
  -6   6  -5  619.83   36.52   1
  -7  -7   5  625.34   33.74   3
  -7   7   5  664.04   36.36   3
  -5  -7   5 1031.33   44.94   3
   5  -7  -5 1005.95   42.55   3
  -5   7   5 1026.94   45.82   3
  -3  -7   5 1060.35   44.57   3
   3   7  -5 1123.92   44.31   3
   3   7  -5 1137.38   42.79   1
  -3   7   5 1063.54   44.76   3
  -1  -7   5 1513.81   58.15   3
   1   7  -5 1612.00   59.91   3
  -1   7   5 1567.65   57.60   3
   1  -7   5 1422.00   51.38   3
   1   7   5 1266.33   50.86   2
  -1   7  -5 1295.91   51.71   3
   1   7   5 1274.63   46.80   3
   3  -7   5 1278.04   46.54   3
  -3  -7  -5 1297.92   49.07   3
  -3  -7  -5 1302.13   48.04   3
  -3   7  -5 1357.46   53.59   3
  -3   7  -5 1224.31   56.20   2
  -5  -7  -5  825.82   34.06   3
  -5  -7  -5  813.19   42.10   2
  -5   7  -5  826.08   45.33   2
  -5   7  -5  892.90   41.50   1
  -5   7  -5  813.05   39.49   3
  -8  -8   5   76.88   13.35   3
  -8   8   5   71.90   13.96   3
  -6  -8   5   -0.36    2.95   3
   6  -8  -5    0.55    2.90   3
  -6   8   5    6.13    4.75   3
  -4  -8   5   45.65    8.61   3
  -4   8   5   61.18   10.28   3
   4   8  -5   58.90    8.66   1
  -2  -8   5   22.14    6.45   3
   2   8  -5   56.82    8.87   3
  -2   8   5   39.17    7.94   3
   0  -8   5   66.92    9.19   2
   0  -8   5   75.84   10.53   3
   0   8   5   64.65    8.74   3
   0   8  -5   60.36    9.51   3
   2  -8   5   34.70    6.76   3
  -2   8  -5   33.59    7.68   3
   2   8   5   28.11    3.12   3
   2   8   5   34.28    2.77   3
  -4   8  -5  126.79   14.44   1
  -4   8  -5  158.99   20.32   2
  -4   8  -5  160.73   18.05   3
  -6  -8  -5   21.63    7.50   2
  -6   8  -5   16.35    7.27   1
  -6   8  -5   28.50   10.22   2
  -6   8  -5   23.18    7.51   3
  -7  -9   5  156.74   18.15   3
  -7   9   5  190.77   21.94   3
   5  -9  -5  427.29   24.54   3
  -5  -9   5  428.72   25.25   3
  -5   9   5  369.87   25.10   3
   5   9  -5  399.63   31.73   1
  -3  -9   5  499.16   27.60   3
  -3   9   5  524.77   28.28   3
   3   9  -5  533.54   23.37   1
   3   9  -5  515.71   26.03   3
  -1  -9   5  426.06   21.67   2
  -1  -9   5  411.82   23.65   3
   1   9  -5  448.76   24.75   3
  -1   9   5  383.85   22.22   3
   1  -9   5  851.25   37.15   3
  -1   9  -5  822.67   38.43   3
   1   9   5  803.67   32.94   3
   1   9   5  838.94   36.51   2
   3  -9   5  826.97   34.76   3
  -3  -9  -5  793.63   35.05   3
  -3   9  -5  831.26   42.13   2
  -3   9  -5  819.93   39.71   3
  -3   9  -5  835.29   34.86   1
  -5   9  -5  298.26   25.75   2
  -5   9  -5  332.14   22.52   1
  -5   9  -5  371.35   24.75   3
  -8 -10   5  331.86   24.25   3
  -8  10   5  330.61   26.69   3
   6 -10  -5  650.14   32.66   3
  -6 -10   5  667.34   34.94   3
  -6  10   5  653.15   36.83   3
  -4 -10   5 1352.90   55.80   3
   4 -10  -5 1353.49   55.47   3
  -4  10   5 1364.05   57.21   3
   4  10  -5 1357.27   50.12   1
  -2 -10   5 1248.98   52.49   3
  -2  10   5 1314.13   52.52   3
   2  10  -5 1192.27   41.69   1
   2  10  -5 1258.17   49.55   3
   0 -10   5 1910.43   67.00   2
   0 -10   5 1871.56   69.76   3
   0  10  -5 1927.51   72.33   3
   0  10   5 1826.43   66.40   3
   2 -10   5 1227.49   49.60   3
  -2  10  -5 1157.34   41.76   1
  -2  10  -5 1122.91   49.82   3
   2  10   5 1257.70   38.21   3
   2  10   5 1234.51   38.29   3
  -4  10  -5 1161.59   52.40   3
  -4  10  -5 1171.88   55.73   2
  -4  10  -5 1179.42   47.78   1
  -6  10  -5  681.45   42.69   2
  -6  10  -5  701.63   38.29   3
  -6  10  -5  665.98   36.98   1
  -7 -11   5  250.97   20.70   3
  -7  11   5  241.47   21.97   3
   5 -11  -5  492.11   28.20   3
  -5 -11   5  481.08   28.84   3
  -5  11   5  532.41   31.38   3
  -3 -11   5  665.76   35.10   3
  -3  11   5  752.70   36.55   3
   3  11  -5  701.43   32.18   3
   3  11  -5  686.00   27.46   1
  -1 -11   5  811.13   34.27   2
  -1 -11   5  813.51   38.72   3
  -1  11   5  829.51   37.17   3
   1  11  -5  918.55   40.29   3
   1  11  -5  849.06   29.21   1
   1 -11   5  871.28   39.53   3
   1  11   5  859.61   37.52   2
   1  11   5  874.68   35.17   3
  -1  11  -5  988.05   45.21   3
   3 -11   5  611.42   29.38   3
  -3  11  -5  666.62   29.35   1
  -3  11  -5  722.42   38.53   2
  -3  11  -5  652.09   36.01   3
  -5  11  -5  459.73   29.99   3
  -5  11  -5  459.11   26.93   1
  -5  11  -5  481.67   33.11   2
  -6 -12   5   24.79    8.24   3
   6 -12  -5   29.53   11.44   3
  -6  12   5   27.61    8.84   3
  -4 -12   5  160.11   17.93   3
   4 -12  -5  194.51   16.90   3
  -4  12   5  162.88   18.59   3
  -2 -12   5  113.24   14.50   3
   2  12  -5  126.91    7.18   1
   2  12  -5  130.06   15.26   3
  -2  12   5  121.26   14.94   3
   0 -12   5  364.62   20.10   2
   0 -12   5  334.48   22.61   3
   0  12   5  355.17   20.85   3
   0  12  -5  372.73   24.16   3
   0  12  -5  346.12   12.30   1
   2 -12   5   36.13    8.07   3
  -2  12  -5   43.82    5.86   1
  -2  12  -5   45.41   10.10   3
  -4  12  -5  128.70   19.44   2
  -4  12  -5  130.93   17.85   3
  -4  12  -5  146.46   12.61   1
  -6  12  -5   45.83   14.12   2
  -6  12  -5   31.43    9.88   3
  -6  12  -5   58.08   14.04   1
  -7 -13   5  113.33   16.70   3
  -7  13   5   92.43   16.02   3
   5 -13  -5  167.48   18.90   3
  -5 -13   5  164.15   19.02   3
  -5  13   5  151.43   18.64   3
  -3 -13   5  548.87   31.09   3
   3  13  -5  582.10   29.41   3
  -3  13   5  508.08   30.41   3
  -1 -13   5  208.46   17.91   3
  -1 -13   5  212.06   14.32   2
   1  13  -5  228.15   18.28   3
  -1  13   5  239.03   17.63   3
   1 -13   5  245.32   18.92   3
   1  13   5  259.75   15.92   3
  -1  13  -5  230.75   19.75   3
  -1  13  -5  256.19   10.39   1
   1  13   5  232.19   16.32   2
   3 -13   5  316.10   20.58   3
  -3  13  -5  280.71   23.31   3
  -3  13  -5  344.90   17.67   1
  -5  13  -5  286.13   23.78   3
  -5  13  -5  288.32   30.62   2
  -5  13  -5  272.45   20.58   1
  -6 -14   5  410.60   28.34   3
  -6  14   5  452.52   31.27   3
  -4 -14   5  681.39   37.56   3
   4 -14  -5  786.51   39.90   3
  -4  14   5  741.48   39.28   3
  -2 -14   5 1211.92   46.58   2
  -2 -14   5 1243.32   54.50   3
   2  14  -5 1251.49   52.57   3
  -2  14   5 1291.34   54.17   3
   0 -14   5 1613.54   59.04   2
   0 -14   5 1556.53   65.04   3
   0  14  -5 1727.98   70.40   3
   0  14   5 1644.17   60.01   2
   0  14   5 1652.51   61.82   3
   2 -14   5 1071.80   47.58   3
  -2  14  -5 1313.15   58.04   3
  -2  14  -5 1199.57   41.67   1
  -4  14  -5  468.53   31.47   3
  -4  14  -5  416.05   30.32   1
  -4  14  -5  447.16   31.14   2
   5 -15  -5  395.51   26.57   3
  -5 -15   5  456.28   29.64   3
  -5  15   5  357.99   27.65   3
  -3 -15   5  616.91   35.08   3
   3 -15  -5  617.46   34.69   3
   3  15  -5  636.88   32.16   3
  -3  15   5  595.02   34.28   3
  -1 -15   5  293.27   22.28   3
  -1 -15   5  283.44   16.91   2
  -1  15   5  296.14   20.93   3
   1  15  -5  262.48   20.77   3
   1 -15   5  682.88   36.55   3
   1  15   5  718.38   32.60   2
   1  15   5  653.03   30.49   3
  -1  15  -5  613.83   36.04   3
   3 -15   5  422.93   26.15   3
  -3  15  -5  451.46   31.19   3
  -5  15  -5  349.95   28.77   2
  -5  15  -5  318.66   26.86   3
  -6 -16   5   -2.06    4.21   3
  -6  16   5   11.06    7.26   3
  -4 -16   5   52.71   11.94   3
   4 -16  -5   70.61   12.77   3
  -4  16   5   88.55   15.33   3
  -2 -16   5    7.03    5.46   3
   2 -16  -5    1.69    4.32   3
  -2 -16   5   18.25    4.84   2
  -2  16   5    8.03    5.25   3
   2  16  -5    9.06    5.35   3
   0 -16   5   89.47   10.75   2
   0 -16   5  104.09   15.58   3
   0  16   5  104.73   13.47   3
   0  16  -5  127.68   17.92   3
   2 -16   5   30.84    8.42   3
  -2  16  -5   24.18    8.56   3
  -4  16  -5  149.44   20.98   2
  -4  16  -5  157.10   21.93   3
   5 -17  -5   49.29   11.70   3
  -5 -17   5   58.55   13.69   3
  -5  17   5   49.61   12.43   3
  -3 -17   5   36.50   10.22   3
   3 -17  -5   49.25   11.57   3
  -3  17   5   49.67   11.65   3
   3  17  -5   53.21   10.23   3
  -1 -17   5  117.67   17.23   3
   1  17  -5  103.66   15.63   3
  -1  17   5  102.30   14.71   3
   1 -17   5   29.68    8.63   3
  -1  17  -5   84.03   15.79   3
   3 -17   5  171.73   19.20   3
  -3  17  -5  152.59   21.44   3
   4 -18  -5  328.20   25.47   3
  -4 -18   5  307.41   26.04   3
  -4  18   5  348.30   27.57   3
   2 -18  -5  806.36   42.68   3
  -2 -18   5  718.23   40.85   3
  -2  18   5  736.36   39.61   3
   2  18  -5  808.07   41.24   3
   0 -18   5  545.94   34.42   3
   0  18   5  567.81   30.53   3
   0  18  -5  598.16   36.95   3
   2 -18   5  791.06   42.33   3
  -2  18  -5  888.99   48.97   3
  -4  18  -5  336.51   28.63   3
   5 -19  -5  349.11   26.65   3
  -5 -19   5  417.68   31.16   3
  -5  19   5  358.54   30.07   3
  -3 -19   5  683.80   40.93   3
   3 -19  -5  674.57   39.51   3
  -3  19   5  704.62   40.38   3
   1 -19  -5  341.67   26.07   3
  -1 -19   5  401.79   29.45   3
  -1  19   5  414.77   27.61   3
   1  19  -5  367.12   27.16   3
   1 -19   5  345.23   26.64   3
  -1  19  -5  288.65   25.52   3
  -3  19  -5  323.73   34.55   3
  -4 -20   5   29.16   10.46   3
   4 -20  -5   16.00    7.72   3
  -4  20   5   15.44    8.40   3
   2 -20  -5   33.35    9.95   3
  -2 -20   5   20.09    8.09   3
  -2  20   5   28.69    9.32   3
   2  20  -5   16.01    7.31   3
   0 -20   5   29.48    9.72   3
   0 -20  -5   39.82   10.85   3
   0  20  -5   53.25   13.48   3
   2 -20   5   90.44   15.66   3
  -2 -20  -5  111.43   17.63   3
  -2  20  -5  114.64   20.05   3
  -3 -21   5   29.47   10.14   3
   3 -21  -5   33.23   11.06   3
  -3  21   5   22.01    9.39   3
   1 -21  -5   31.86    9.83   3
  -1 -21   5   43.34   11.99   3
   1  21  -5   56.67   13.12   3
  -1  21   5   42.48   10.76   3
   1 -21   5   17.75    8.34   3
  -1 -21  -5    8.02    6.03   3
  -1  21  -5   15.80    8.22   3
   2 -22  -5  381.39   29.84   3
  -2 -22   5  370.65   29.72   3
  -2  22   5  328.82   26.94   3
   0 -22  -5  401.49   30.02   3
   0 -22   5  282.83   30.45   3
   0  22  -5  356.90   30.04   3
  -2 -22  -5  268.06   24.16   3
   2 -22   5  281.24   29.60   3
  -2  22  -5  280.08   32.76   3
   1 -23  -5  193.32   24.99   3
  -1 -23   5  253.94   29.49   3
   1  23  -5  199.50   24.44   3
  -1 -23  -5  147.63   21.12   3
   1 -23   5  156.57   23.35   3
  -1  23  -5  199.53   27.57   3
  -8   0   6  445.23   29.54   3
  -6   0   6  503.51   29.37   3
  -4   0   6 1029.03   44.71   3
  -2   0   6 1214.29   48.87   3
   0   0   6 2127.93   74.69   3
   0   0  -6 2097.63   74.22   3
   2   0   6 1612.79   55.16   3
  -2   0  -6 1740.61   63.83   3
  -4   0  -6 1076.89   44.46   3
  -6   0  -6  848.03   49.29   2
  -6   0  -6  876.85   39.39   3
  -6   0  -6  900.96   48.50   1
  -7  -1   6  243.97   20.16   3
  -7   1   6  231.16   19.98   3
  -5  -1   6  866.41   40.09   3
  -5   1   6  805.66   39.45   3
  -3  -1   6 1078.60   46.77   3
  -3   1   6 1163.50   47.40   3
  -1  -1   6 1530.31   58.42   3
  -1   1   6 1557.65   58.48   3
   1   1  -6 1445.37   55.47   3
  -1  -1  -6 1347.86   51.27   3
   1  -1   6 1354.03   48.69   3
  -1   1  -6 1277.34   51.05   3
   1   1   6 1202.83   47.07   3
  -3  -1  -6  698.54   31.83   3
  -3   1  -6  676.43   31.99   3
  -5  -1  -6  672.16   31.80   3
  -5  -1  -6  620.81   39.04   2
  -5   1  -6  686.25   32.75   3
  -5   1  -6  697.58   41.17   2
  -8  -2   6    4.34    5.26   3
  -8   2   6    3.10    4.80   3
  -6  -2   6   30.37    8.29   3
  -6   2   6   26.79    7.91   3
  -4  -2   6  189.74   16.14   3
  -4   2   6  210.35   16.80   3
  -2  -2   6   42.57    8.17   3
  -2   2   6   41.86    7.82   3
   0  -2  -6   12.71    4.41   3
   0  -2   6   18.20    5.42   3
   0   2   6    8.03    4.00   3
   0   2  -6   18.39    5.50   3
  -2  -2  -6   14.40    4.76   3
   2  -2   6    8.90    3.38   3
   2   2   6    8.70    3.09   3
  -2   2  -6    8.62    4.21   3
  -4  -2  -6    8.21    4.30   3
  -4   2  -6   17.07    5.72   3
  -6  -2  -6    8.53    6.36   2
  -6  -2  -6    3.76    3.47   3
  -6   2  -6    8.66    8.59   2
  -6   2  -6   -0.75    5.80   1
  -6   2  -6    9.12    5.26   3
  -7  -3   6  326.93   23.59   3
  -7   3   6  316.54   23.72   3
  -5  -3   6  824.51   39.47   3
  -5   3   6  806.37   39.27   3
  -3  -3   6 1142.29   47.59   3
  -3   3   6 1090.51   46.80   3
  -1  -3   6  844.37   37.65   3
   1   3  -6  904.89   39.10   3
  -1   3   6  856.42   37.06   3
  -1  -3  -6  721.91   32.40   3
   1  -3   6  752.79   32.60   3
   1   3   6  724.53   30.62   3
  -1   3  -6  687.06   32.73   3
  -3  -3  -6  483.19   25.18   3
  -3   3  -6  513.48   26.90   3
  -5  -3  -6  464.18   24.53   3
  -5   3  -6  423.00   25.66   3
  -5   3  -6  476.11   33.32   2
  -8  -4   6  562.46   34.22   3
  -8   4   6  619.03   36.43   3
  -6  -4   6 1237.83   53.62   3
   6  -4  -6 1161.47   60.40   3
  -6   4   6 1225.50   53.87   3
  -4  -4   6 1273.15   53.02   3
  -4   4   6 1270.98   52.91   3
   4   4  -6 1331.03   58.14   1
  -2  -4   6 1562.68   60.28   3
   2   4  -6 1534.71   58.66   3
  -2   4   6 1540.26   59.41   3
   0  -4   6 1745.74   64.17   3
   0   4   6 1718.25   62.48   3
   0   4  -6 1718.74   64.50   3
  -2  -4  -6 1844.40   66.75   3
   2  -4   6 2005.41   69.10   3
  -2   4  -6 1856.26   68.91   3
   2   4   6 2012.16   64.71   3
  -4  -4  -6 1454.59   56.02   3
  -4   4  -6 1524.37   59.66   3
  -6  -4  -6  564.40   28.01   3
  -6   4  -6  520.36   29.84   3
  -6   4  -6  538.00   41.46   2
  -6   4  -6  529.37   34.50   1
  -7  -5   6   59.85   11.70   3
  -7   5   6   61.04   12.33   3
  -5  -5   6  522.56   29.67   3
  -5   5   6  506.25   29.67   3
  -3  -5   6  569.96   30.13   3
  -3   5   6  551.33   29.70   3
  -1  -5   6  852.65   38.85   3
   1   5  -6  738.11   34.66   3
  -1   5   6  880.62   38.00   3
   1  -5   6 1064.37   42.65   3
   1   5   6  988.36   39.27   3
  -1   5  -6  992.38   42.81   3
  -3  -5  -6  551.92   26.79   3
  -3   5  -6  503.09   28.52   3
  -5  -5  -6  581.66   29.29   3
  -5   5  -6  636.08   40.21   2
  -5   5  -6  673.73   36.30   1
  -5   5  -6  624.20   32.99   3
  -8  -6   6   58.54   12.37   3
  -8   6   6   54.08   12.24   3
  -6  -6   6   37.55    9.42   3
   6  -6  -6   42.51    8.77   3
  -6   6   6   23.07    7.95   3
  -4  -6   6  131.65   15.58   3
   4   6  -6  111.62   12.77   1
  -4   6   6  117.91   15.07   3
  -2  -6   6  140.52   15.72   3
  -2   6   6  117.98   14.00   3
   2   6  -6  109.08   12.66   3
   0  -6   6  162.43   14.20   3
   0   6  -6  206.75   16.08   3
   0   6   6  191.88   13.88   3
   2  -6   6   55.16    8.69   3
   2   6   6   41.16    4.99   3
  -2   6  -6   29.83    7.35   3
  -4  -6  -6   35.12    7.33   3
  -4   6  -6   36.43    8.62   3
  -6  -6  -6   51.55    9.04   3
  -6   6  -6   39.85    9.48   3
  -6   6  -6   53.49   12.70   1
  -7  -7   6  284.82   22.37   3
  -7   7   6  272.46   22.73   3
  -5  -7   6  427.22   26.80   3
  -5   7   6  435.12   27.29   3
  -3  -7   6  756.51   37.15   3
  -3   7   6  763.75   36.96   3
   3   7  -6  771.82   35.27   3
   3   7  -6  761.30   33.06   1
  -1  -7   6  871.85   40.10   3
   1   7  -6  762.05   36.12   3
  -1   7   6  902.20   39.30   3
   1  -7   6  650.64   31.56   3
   1   7   6  642.28   28.09   3
  -1   7  -6  651.66   33.16   3
  -3   7  -6  773.89   38.31   3
  -5  -7  -6  500.22   25.84   3
  -5   7  -6  540.47   36.66   2
  -5   7  -6  517.62   30.43   3
  -5   7  -6  460.31   29.31   1
  -6  -8   6  737.33   39.33   3
   6  -8  -6  788.22   38.61   3
  -6   8   6  824.69   41.91   3
  -4  -8   6  486.92   28.66   3
  -4   8   6  476.15   28.38   3
   4   8  -6  475.26   24.62   1
  -2  -8   6 1957.40   73.81   3
  -2   8   6 1910.02   72.41   3
   2   8  -6 1940.97   72.20   3
   0  -8   6 1791.31   67.52   3
   0   8   6 1757.43   64.41   3
   0   8  -6 1794.52   68.80   3
   2  -8   6 1525.94   57.87   3
  -2   8  -6 1429.85   59.41   3
  -4   8  -6  984.58   43.27   1
  -4   8  -6  906.54   44.64   3
  -6   8  -6  401.12   28.47   1
  -6   8  -6  424.78   28.28   3
  -7  -9   6  179.76   20.55   3
  -7   9   6  172.75   21.64   3
  -5  -9   6  580.28   32.62   3
   5  -9  -6  588.56   31.89   3
  -5   9   6  514.11   31.71   3
  -3  -9   6  596.74   32.57   3
  -3   9   6  599.60   32.48   3
   3   9  -6  609.96   27.01   1
   3   9  -6  596.93   30.55   3
  -1  -9   6  637.23   32.81   3
  -1   9   6  604.44   30.76   3
   1   9  -6  594.36   31.35   3
   1  -9   6  416.58   24.63   3
  -1   9  -6  492.02   28.68   3
   1   9   6  433.47   21.57   3
   3  -9   6  455.34   31.07   3
  -3   9  -6  425.46   27.35   3
  -5   9  -6  422.22   32.13   2
  -5   9  -6  373.75   25.20   1
  -5   9  -6  371.02   26.50   3
  -6 -10   6   96.66   14.68   3
   6 -10  -6  100.58   17.71   3
  -6  10   6   94.74   15.02   3
  -4 -10   6   49.58   10.14   3
   4  10  -6   89.27   10.78   1
  -4  10   6   66.71   12.18   3
  -2 -10   6  234.30   18.69   3
   2  10  -6  236.48   17.93   3
  -2  10   6  216.76   17.60   3
   2  10  -6  200.49   12.27   1
   0 -10   6  133.90   15.61   3
   0  10   6  135.72   12.14   3
   0  10  -6  155.43   17.55   3
   2 -10   6  212.64   16.36   3
  -2  10  -6  199.29   18.21   3
  -4  10  -6  158.50   16.40   1
  -4  10  -6  192.61   21.83   3
  -7 -11   6  156.72   19.71   3
  -7  11   6  143.48   20.39   3
   5 -11  -6  263.61   20.46   3
  -5 -11   6  179.07   20.84   3
  -5  11   6  235.79   20.61   3
  -3 -11   6  543.60   31.86   3
  -3  11   6  536.58   31.08   3
   3  11  -6  537.89   23.60   1
   3  11  -6  530.28   28.90   3
  -1 -11   6  694.12   36.35   3
  -1  11   6  720.79   34.86   3
   1  11  -6  795.12   39.22   3
   1 -11   6  358.88   23.56   3
  -1  11  -6  408.10   27.21   3
   1  11   6  366.21   19.66   3
  -3  11  -6  312.23   24.10   3
  -3  11  -6  316.32   18.58   1
  -5  11  -6  278.43   23.53   3
  -5  11  -6  265.42   29.97   2
  -5  11  -6  267.31   20.30   1
  -6 -12   6  600.48   35.38   3
  -6  12   6  550.82   35.34   3
  -4 -12   6  621.36   35.18   3
  -4  12   6  573.98   34.16   3
   4  12  -6  607.97   35.26   1
  -2 -12   6  800.16   41.16   3
   2  12  -6  910.30   33.13   1
   2  12  -6  999.18   44.56   3
  -2  12   6  860.25   40.77   3
   0 -12   6  947.00   44.98   3
   0  12   6  974.94   41.76   3
   0  12  -6  976.48   46.74   3
   2 -12   6 1081.41   47.43   3
  -2  12  -6 1175.80   54.90   3
  -2  12  -6 1182.04   42.89   1
  -4  12  -6  731.31   41.40   3
  -4  12  -6  749.57   34.55   1
  -7 -13   6  247.52   22.54   3
  -7  13   6  199.86   25.60   3
   5 -13  -6  437.48   28.31   3
  -5 -13   6  411.29   28.95   3
  -5  13   6  422.21   29.42   3
  -3 -13   6  398.72   27.27   3
   3  13  -6  392.25   24.33   3
  -3  13   6  409.17   27.07   3
  -1 -13   6  682.42   36.82   3
  -1  13   6  676.10   34.45   3
   1  13  -6  674.54   21.74   1
   1  13  -6  621.41   35.14   3
   1 -13   6  339.83   23.42   3
  -1  13  -6  322.20   24.90   3
  -1  13  -6  316.32   13.92   1
  -3  13  -6  488.55   32.27   3
  -3  13  -6  451.09   30.43   1
  -5  13  -6  442.32   32.14   3
  -6 -14   6   12.47    7.11   3
  -6  14   6   14.71    7.13   3
   4 -14  -6   18.61    7.57   3
  -4 -14   6    2.94    5.28   3
  -4  14   6    5.88    5.37   3
  -2 -14   6  136.94   18.28   3
   2  14  -6  147.77   18.54   3
  -2  14   6  146.48   17.84   3
   0 -14   6   71.19   12.42   3
   0  14   6  114.31   13.85   3
   0  14  -6   90.49   14.89   3
   2 -14   6   75.65   12.51   3
  -2  14  -6   57.45   12.50   3
  -4  14  -6   56.58   13.53   3
   5 -15  -6   44.38   10.79   3
  -5 -15   6   68.99   13.82   3
  -5  15   6   65.93   13.64   3
  -3 -15   6  187.35   22.61   3
   3  15  -6  161.54   17.87   3
  -3  15   6  184.07   20.61   3
  -1 -15   6  121.53   17.51   3
  -1  15   6   69.80   12.11   3
   1  15  -6   97.60   15.11   3
   1 -15   6  275.25   22.12   3
  -1  15  -6  225.25   25.44   3
  -3  15  -6   68.65   14.20   3
  -6 -16   6  320.18   27.20   3
  -6  16   6  343.89   28.56   3
   4 -16  -6  421.30   29.15   3
  -4 -16   6  511.57   33.42   3
  -4  16   6  420.65   30.63   3
  -2 -16   6  733.24   41.03   3
   2  16  -6  640.07   36.08   3
  -2  16   6  672.16   37.86   3
   0 -16   6  722.33   39.41   3
   0  16  -6  836.01   45.09   3
   0  16   6  649.97   33.75   3
   2 -16   6  603.14   34.59   3
  -2  16  -6  595.34   38.24   3
  -4  16  -6  563.66   38.07   3
   5 -17  -6  232.44   25.53   3
  -5 -17   6  256.94   28.43   3
  -5  17   6  218.59   25.70   3
  -3 -17   6  408.65   30.21   3
   3 -17  -6  419.89   29.69   3
  -3  17   6  388.64   28.60   3
   3  17  -6  445.19   28.11   3
  -1 -17   6  385.64   28.80   3
  -1  17   6  393.56   26.10   3
   1  17  -6  389.55   28.29   3
   1 -17   6  359.67   26.82   3
  -1  17  -6  459.49   33.36   3
  -3  17  -6  167.66   23.88   3
  -4 -18   6   39.46   11.70   3
   4 -18  -6   54.73   12.38   3
  -4  18   6   56.04   14.00   3
  -2 -18   6   68.46   14.47   3
   2 -18  -6   64.69   13.61   3
  -2  18   6   70.99   13.44   3
   2  18  -6   74.67   14.04   3
   0 -18   6   85.41   16.22   3
   0  18  -6   33.12   10.42   3
   2 -18   6   38.36   10.78   3
  -2  18  -6   23.61    9.73   3
   3 -19  -6  263.54   23.94   3
  -3 -19   6  262.19   28.89   3
  -3  19   6  233.61   25.96   3
  -1 -19   6   70.76   14.75   3
   1 -19  -6   97.76   16.22   3
   1  19  -6   86.11   16.16   3
  -1  19   6   81.32   14.08   3
   1 -19   6  107.77   17.74   3
  -1  19  -6   80.69   17.01   3
   4 -20  -6  107.20   18.44   3
  -4 -20   6  119.64   20.46   3
  -4  20   6  102.41   17.49   3
   2 -20  -6  138.46   20.05   3
  -2 -20   6  189.56   24.82   3
   2  20  -6  150.92   20.19   3
  -2  20   6  189.71   23.73   3
   0 -20  -6  160.09   21.64   3
   0 -20   6  236.55   27.47   3
   0  20  -6  246.40   28.37   3
   2 -20   6  394.69   29.89   3
  -2  20  -6  391.04   32.41   3
  -3 -21   6  292.97   32.13   3
   3 -21  -6  296.71   26.73   3
  -3  21   6  283.38   26.03   3
   1 -21  -6  264.62   28.71   3
  -1 -21   6  322.70   33.72   3
   1  21  -6  290.21   30.92   3
   1 -21   6  478.35   34.36   3
  -1 -21  -6  414.62   31.19   3
  -1  21  -6  465.59   36.15   3
  -2  22   6   65.25   14.54   3
   0 -22  -6   37.87   11.71   3
   0 -22   6   13.58    8.65   3
   0  22  -6   34.63   12.25   3
  -6   0   7   -2.38    3.50   3
  -4   0   7    7.65    4.43   3
  -2   0   7   -1.95    2.33   3
   0   0   7    0.15    2.62   3
   0   0  -7   -1.83    2.23   3
   2   0   7   -0.37    2.15   3
  -2   0  -7    1.41    3.04   3
  -4   0  -7   -0.65    3.24   3
  -7  -1   7  334.17   25.62   3
  -7   1   7  314.97   24.82   3
  -5  -1   7  915.39   42.96   3
  -5   1   7  781.90   41.27   3
  -3  -1   7  835.47   40.46   3
  -3   1   7  875.55   41.23   3
  -1  -1   7 1165.46   48.92   3
  -1   1   7 1171.31   48.97   3
   1   1  -7 1090.49   46.92   3
  -1  -1  -7  551.66   28.57   3
   1  -1   7  552.76   27.83   3
  -1   1  -7  506.31   28.39   3
   1   1   7  619.30   28.28   3
  -3  -1  -7  809.35   38.15   3
  -3   1  -7  809.02   38.41   3
  -5  -1  -7  358.66   23.46   3
  -5   1  -7  372.36   24.23   3
  -6  -2   7  606.76   35.53   3
  -6   2   7  719.43   38.11   3
  -4  -2   7  556.91   31.55   3
  -4   2   7  545.87   31.24   3
  -2  -2   7  917.33   42.41   3
  -2   2   7  946.88   42.60   3
   0  -2   7  936.53   40.67   3
   0  -2  -7  981.03   42.35   3
   0   2  -7  919.17   42.17   3
   0   2   7  915.27   39.98   3
   2  -2   7 1031.47   40.35   3
  -2  -2  -7  883.97   40.60   3
  -2   2  -7  949.95   42.28   3
  -4  -2  -7  923.23   41.63   3
  -4   2  -7  884.03   41.95   3
  -7  -3   7  236.59   24.53   3
  -7   3   7  183.16   21.64   3
  -5  -3   7  438.91   28.21   3
  -5   3   7  447.83   28.39   3
  -3  -3   7  389.33   25.31   3
  -3   3   7  409.08   25.46   3
  -1  -3   7 1605.36   63.34   3
  -1   3   7 1628.16   62.40   3
   1   3  -7 1503.65   60.04   3
   1  -3   7  678.76   31.60   3
  -1  -3  -7  635.80   32.21   3
  -1   3  -7  672.33   33.87   3
   1   3   7  640.70   29.61   3
  -3  -3  -7  900.92   40.22   3
  -3   3  -7  850.96   41.04   3
  -5  -3  -7  379.67   23.66   3
  -5   3  -7  344.27   24.18   3
  -6  -4   7   65.15   12.83   3
  -6   4   7   70.89   13.33   3
  -4  -4   7   27.13    7.87   3
  -4   4   7   21.09    6.98   3
  -2  -4   7  241.90   18.66   3
  -2   4   7  224.13   17.92   3
   2   4  -7  291.78   20.37   3
   0  -4   7   91.09   12.27   3
   0   4  -7  107.54   13.83   3
   0   4   7  101.33   12.15   3
   2  -4   7   16.35    5.04   3
  -2  -4  -7   22.19    6.30   3
  -2   4  -7    9.44    4.77   3
  -4  -4  -7   22.56    6.79   3
  -4   4  -7   13.73    6.57   3
  -7  -5   7  228.79   24.76   3
  -7   5   7  228.93   25.26   3
  -5  -5   7  222.57   19.49   3
  -5   5   7  209.94   19.10   3
  -3  -5   7  862.00   42.74   3
  -3   5   7  952.30   43.47   3
  -1  -5   7 1342.63   54.17   3
   1   5  -7 1223.39   51.91   3
  -1   5   7 1209.02   51.55   3
   1  -5   7 1255.11   50.59   3
  -1   5  -7 1080.92   47.90   3
   1   5   7 1234.22   47.60   3
  -3  -5  -7  533.11   28.80   3
  -3   5  -7  552.49   31.44   3
  -5  -5  -7  241.71   18.54   3
  -5   5  -7  201.46   22.28   3
  -5   5  -7  251.67   22.13   1
  -6  -6   7  523.12   32.95   3
  -6   6   7  592.31   34.71   3
  -4  -6   7 1088.77   48.52   3
  -4   6   7  908.28   45.69   3
  -2  -6   7  545.98   30.92   3
  -2   6   7  545.57   30.18   3
   2   6  -7  613.42   32.42   3
   0  -6   7  838.90   39.16   3
   0   6   7  811.72   36.66   3
   0   6  -7  796.41   39.23   3
   2  -6   7  905.10   38.64   3
  -2   6  -7  935.08   44.28   3
  -4  -6  -7  527.68   29.22   3
  -4   6  -7  589.40   33.23   3
  -7  -7   7  266.78   23.03   3
  -7   7   7  206.67   24.01   3
  -5  -7   7  392.58   27.55   3
  -5   7   7  411.61   27.77   3
  -3  -7   7  594.21   33.31   3
  -3   7   7  558.19   31.72   3
  -1  -7   7 1033.07   47.28   3
   1   7  -7 1117.38   49.64   3
  -1   7   7 1052.74   45.67   3
   1  -7   7  535.22   28.71   3
  -1   7  -7  435.03   27.32   3
   1   7   7  519.38   25.34   3
  -3   7  -7  853.49   42.74   3
  -5   7  -7  277.06   23.24   3
  -5   7  -7  336.75   24.69   1
  -6  -8   7   23.33    8.16   3
  -6   8   7   13.21    6.82   3
  -4  -8   7   36.93    9.72   3
  -4   8   7   24.85    8.03   3
  -2  -8   7   15.91    6.68   3
   2   8  -7   27.61    7.68   3
  -2   8   7   19.92    6.87   3
   0  -8   7   88.84   13.59   3
   0   8   7   56.07    9.47   3
   0   8  -7   68.53   11.69   3
   2  -8   7   39.97    8.37   3
  -2   8  -7   36.02    9.23   3
  -4   8  -7   19.38    8.16   3
  -4   8  -7   26.38    8.13   1
  -7  -9   7   64.19   13.71   3
  -7   9   7   67.11   14.67   3
  -5  -9   7  187.69   22.16   3
  -5   9   7  186.27   21.60   3
  -3  -9   7  451.23   28.81   3
   3   9  -7  490.92   28.36   3
  -3   9   7  423.51   27.66   3
   3   9  -7  461.51   23.94   1
  -1  -9   7  186.40   17.09   3
  -1   9   7  180.84   15.69   3
   1   9  -7  187.88   17.21   3
   1  -9   7  398.58   25.05   3
  -1   9  -7  367.88   25.73   3
  -3   9  -7  173.82   20.95   3
  -5   9  -7  170.01   20.18   1
  -5   9  -7  154.58   20.13   3
  -6 -10   7  521.52   33.74   3
  -6  10   7  521.81   33.98   3
  -4 -10   7 1102.79   52.52   3
  -4  10   7 1116.38   52.21   3
  -2 -10   7  795.46   41.23   3
  -2  10   7  796.53   39.91   3
   2  10  -7  796.29   40.04   3
   0 -10   7  852.33   42.15   3
   0  10   7  891.53   39.22   3
   0  10  -7  940.18   46.12   3
   2 -10   7 1343.49   55.25   3
  -2  10  -7 1471.61   64.25   3
  -4  10  -7  929.56   42.01   1
  -4  10  -7  871.42   47.09   3
  -5 -11   7  177.94   21.43   3
   5 -11  -7  200.99   22.67   3
  -5  11   7  138.89   19.83   3
  -3 -11   7  376.66   26.90   3
  -3  11   7  372.06   26.12   3
   3  11  -7  376.28   24.99   3
  -1 -11   7  618.29   35.09   3
  -1  11   7  618.42   32.68   3
   1  11  -7  611.86   35.03   3
   1 -11   7  575.72   32.23   3
  -1  11  -7  545.27   33.81   3
  -3  11  -7  329.76   21.18   1
  -3  11  -7  314.41   25.76   3
  -6 -12   7   42.41   11.61   3
  -6  12   7   53.05   13.00   3
  -4 -12   7   55.45   12.42   3
  -4  12   7   63.36   12.78   3
  -2 -12   7   46.70   11.11   3
   2  12  -7   31.81    8.90   3
  -2  12   7   29.12    8.30   3
   0 -12   7    5.04    4.52   3
   0  12   7   16.24    6.02   3
   0  12  -7   15.15    6.59   3
   2 -12   7   20.03    6.93   3
  -2  12  -7   19.58    7.83   3
  -4  12  -7   20.47    8.09   3
   5 -13  -7  135.27   18.68   3
  -5 -13   7  106.79   17.74   3
  -5  13   7  103.75   17.05   3
  -3 -13   7  129.40   18.14   3
  -3  13   7  148.93   19.43   3
   3  13  -7  137.35   17.47   3
  -1 -13   7  192.20   21.87   3
  -1  13   7  189.67   16.93   3
   1  13  -7  139.79   18.45   3
   1 -13   7  169.35   19.42   3
  -1  13  -7  203.94   24.14   3
  -3  13  -7   77.05   15.74   3
  -6 -14   7  249.08   28.36   3
  -6  14   7  222.02   27.12   3
  -4 -14   7  483.52   32.66   3
  -4  14   7  446.96   31.33   3
  -2 -14   7  537.43   34.08   3
   2  14  -7  552.34   33.77   3
  -2  14   7  541.17   32.46   3
   0 -14   7  528.13   32.93   3
   0  14  -7  636.52   38.26   3
   2 -14   7  547.53   32.15   3
  -2  14  -7  625.27   39.72   3
  -5 -15   7  339.11   27.82   3
   5 -15  -7  322.84   25.86   3
  -5  15   7  250.58   27.83   3
  -3 -15   7  372.26   29.17   3
  -3  15   7  441.25   29.86   3
   3  15  -7  389.49   26.53   3
  -1 -15   7  455.79   31.09   3
  -1  15   7  448.17   28.42   3
   1  15  -7  474.29   32.15   3
   1 -15   7  404.29   28.50   3
  -1  15  -7  355.71   28.64   3
  -3  15  -7  383.05   30.96   3
   4 -16  -7   27.57    8.94   3
  -4 -16   7   37.39   11.66   3
  -4  16   7   28.73    9.97   3
  -2 -16   7    4.43    5.25   3
   2  16  -7   29.37    9.50   3
  -2  16   7   21.26    8.14   3
   0 -16   7   25.19    9.02   3
   0  16  -7    9.03    7.26   3
   2 -16   7   69.90   15.20   3
  -2  16  -7   64.21   14.99   3
  -3 -17   7  133.01   20.31   3
   3 -17  -7  123.37   19.64   3
   3  17  -7  130.33   18.12   3
  -3  17   7  116.88   17.94   3
  -1 -17   7  120.00   19.31   3
  -1  17   7  106.84   16.07   3
   1  17  -7   80.11   15.83   3
   1 -17   7   51.99   11.90   3
  -1  17  -7   75.23   16.82   3
  -4 -18   7  258.11   29.20   3
   4 -18  -7  186.29   23.44   3
  -4  18   7  231.30   27.09   3
  -2 -18   7  215.89   25.86   3
  -2  18   7  162.80   20.64   3
   2  18  -7  215.45   25.50   3
   0 -18   7  506.49   35.24   3
   0  18  -7  463.18   34.89   3
  -2  18  -7  409.36   33.95   3
  -3 -19   7  225.51   28.11   3
   3 -19  -7  200.53   24.81   3
  -3  19   7  194.06   24.10   3
  -1 -19   7  331.27   28.43   3
   1  19  -7  321.71   27.99   3
   1 -19   7  158.71   21.93   3
  -1  19  -7  172.21   25.33   3
  -2 -20   7   37.12   11.75   3
   2 -20  -7   33.25   11.36   3
   2  20  -7   32.73   11.57   3
  -2  20   7   39.07   17.33   3
   0  20  -7   62.69   15.94   3
  -6   0   8  490.37   32.51   3
  -4   0   8  427.73   28.49   3
  -2   0   8  800.22   40.21   3
   0   0  -8  465.45   28.12   3
   0   0   8  489.42   27.54   3
  -2   0  -8  807.70   40.29   3
  -4   0  -8  439.04   28.40   3
  -7  -1   8  311.43   26.26   3
  -7   1   8  292.62   25.47   3
  -5  -1   8  146.43   19.29   3
  -5   1   8  175.97   21.04   3
  -3  -1   8 1243.40   54.73   3
  -3   1   8 1195.97   54.23   3
  -1  -1   8  602.07   33.05   3
   1   1  -8  642.54   34.25   3
  -1   1   8  636.20   33.26   3
   1  -1   8  974.28   42.16   3
  -1  -1  -8  862.23   42.05   3
   1   1   8 1001.58   41.91   3
  -1   1  -8  890.59   42.61   3
  -3  -1  -8  605.78   33.51   3
  -3   1  -8  575.87   33.36   3
  -6  -2   8   12.53    6.54   3
  -6   2   8    8.55    6.15   3
  -4  -2   8    3.62    4.97   3
  -4   2   8    0.46    3.58   3
  -2  -2   8   19.77    6.91   3
  -2   2   8    1.69    3.70   3
   0  -2   8   12.67    5.47   3
   0   2  -8   20.03    6.81   3
   0   2   8   15.57    5.52   3
  -2  -2  -8    0.73    3.71   3
  -2   2  -8    9.67    5.72   3
  -4  -2  -8    9.53    5.50   3
  -4   2  -8    2.26    4.36   3
  -7  -3   8  155.89   20.45   3
  -7   3   8  140.88   20.23   3
  -5  -3   8  173.91   21.15   3
  -5   3   8  273.60   22.50   3
  -3  -3   8  347.38   24.86   3
  -3   3   8  324.99   23.92   3
  -1  -3   8  503.45   30.04   3
  -1   3   8  587.76   31.26   3
   1   3  -8  566.93   32.24   3
  -1  -3  -8  673.01   35.06   3
   1  -3   8  625.18   31.72   3
   1   3   8  637.70   30.64   3
  -1   3  -8  667.99   36.26   3
  -3  -3  -8  391.42   25.47   3
  -3   3  -8  337.16   24.85   3
  -6  -4   8  501.21   32.73   3
  -6   4   8  426.67   30.85   3
  -4  -4   8  653.35   37.03   3
  -4   4   8  624.86   35.95   3
  -2  -4   8  900.92   45.54   3
  -2   4   8 1060.24   47.02   3
   2   4  -8  884.82   42.82   3
   0  -4   8  404.86   25.48   3
   0   4  -8  478.96   29.32   3
   0   4   8  449.28   25.25   3
  -2  -4  -8  751.59   38.44   3
  -2   4  -8  809.70   41.21   3
  -4  -4  -8  703.47   37.25   3
  -4   4  -8  714.94   39.20   3
  -7  -5   8  285.82   25.36   3
  -7   5   8  312.82   26.48   3
  -5  -5   8  218.56   24.35   3
  -5   5   8  219.17   24.42   3
  -3  -5   8  563.32   34.38   3
  -3   5   8  648.82   35.28   3
  -1  -5   8  371.99   25.21   3
  -1   5   8  375.54   24.17   3
   1   5  -8  326.36   23.47   3
   1  -5   8  661.46   33.29   3
  -1   5  -8  621.68   35.17   3
  -3  -5  -8  334.90   22.82   3
  -3   5  -8  272.89   22.77   3
  -6  -6   8    5.40    5.87   3
  -6   6   8    4.17    5.50   3
  -4  -6   8   -3.29    3.13   3
  -4   6   8    8.40    5.46   3
  -2  -6   8   65.24   12.34   3
  -2   6   8   81.35   13.03   3
   2   6  -8   83.13   13.46   3
   0  -6   8   24.21    7.54   3
   0   6   8   25.61    6.91   3
   0   6  -8   24.83    7.86   3
  -2   6  -8  152.28   19.12   3
  -4   6  -8   16.88    7.99   3
  -5  -7   8  336.19   26.40   3
  -5   7   8  336.65   26.21   3
  -3  -7   8  135.19   17.99   3
  -3   7   8  169.46   19.33   3
  -1  -7   8  391.52   27.02   3
  -1   7   8  487.19   27.99   3
   1   7  -8  448.08   28.88   3
   1  -7   8  498.34   28.86   3
  -1   7  -8  374.71   26.77   3
  -3   7  -8  364.62   27.12   3
  -6  -8   8  412.31   30.30   3
  -6   8   8  352.21   28.22   3
  -4  -8   8  487.50   32.36   3
  -4   8   8  492.62   31.61   3
  -2  -8   8  917.78   46.17   3
   2   8  -8  947.35   46.40   3
  -2   8   8  917.93   44.73   3
   0  -8   8  945.95   46.13   3
   0   8   8 1030.13   44.08   3
   0   8  -8  921.05   46.48   3
  -2   8  -8  668.12   38.70   3
  -4   8  -8  749.42   41.17   1
  -4   8  -8  751.00   42.92   3
  -5  -9   8  211.00   25.10   3
  -5   9   8  303.38   24.98   3
  -3  -9   8  289.16   23.96   3
   3   9  -8  318.24   23.43   3
  -3   9   8  259.60   22.17   3
  -1  -9   8  344.82   25.33   3
   1   9  -8  347.19   25.85   3
  -1   9   8  343.88   23.65   3
   1  -9   8  343.05   23.89   3
  -1   9  -8  380.34   27.90   3
  -3   9  -8  170.08   21.87   3
  -6 -10   8    6.06    6.31   3
  -6  10   8   13.11    7.11   3
  -4 -10   8   11.01    6.65   3
  -4  10   8   44.75   11.75   3
  -2 -10   8   71.38   13.53   3
  -2  10   8   61.19   11.75   3
   2  10  -8   80.88   14.25   3
   0 -10   8    6.24    4.75   3
   0  10  -8   14.06    7.51   3
   0  10   8    9.15    7.31   3
  -2  10  -8  118.66   19.16   3
  -5 -11   8   94.11   16.95   3
  -5  11   8   76.56   15.01   3
  -3 -11   8  162.81   21.77   3
  -3  11   8  172.40   20.50   3
   3  11  -8  174.46   20.50   3
  -1 -11   8  231.18   21.22   3
   1  11  -8  254.16   22.63   3
  -1  11   8  247.51   19.70   3
   1 -11   8  191.36   21.33   3
  -1  11  -8  174.14   22.24   3
  -3  11  -8  121.95   19.46   3
  -4 -12   8  391.14   30.12   3
  -4  12   8  422.36   30.19   3
  -2 -12   8  502.81   33.34   3
   2  12  -8  426.58   29.62   3
  -2  12   8  500.01   31.56   3
   0 -12   8  539.42   33.58   3
   0  12  -8  560.34   36.07   3
  -2  12  -8  211.18   25.75   3
  -5 -13   8  227.36   27.17   3
   5 -13  -8  250.49   26.91   3
  -5  13   8  244.05   26.76   3
  -3 -13   8  345.84   27.79   3
   3  13  -8  384.62   27.71   3
  -3  13   8  329.82   26.17   3
  -1 -13   8  325.71   26.48   3
   1  13  -8  387.03   29.26   3
  -1  13   8  393.26   25.66   3
   1 -13   8  483.52   31.53   3
  -1  13  -8  494.33   34.73   3
  -4 -14   8    0.47    5.18   3
  -4  14   8    8.43    6.38   3
  -2 -14   8   48.55   12.42   3
  -2  14   8   19.02    7.43   3
   2  14  -8   29.89    9.58   3
   0 -14   8   52.95   11.94   3
   0  14  -8   68.71   15.70   3
  -2  14  -8   26.03   10.45   3
  -3 -15   8   74.55   15.25   3
  -3  15   8   34.80   10.80   3
   3  15  -8   67.88   14.15   3
  -1 -15   8   96.34   16.62   3
   1  15  -8   96.28   17.45   3
   1 -15   8  160.88   20.89   3
  -1  15  -8  101.75   18.68   3
  -2 -16   8  258.58   29.08   3
   2  16  -8  281.39   25.26   3
  -2  16   8  275.37   23.61   3
   0 -16   8  259.80   28.63   3
   0  16  -8  262.61   30.20   3
  -3 -17   8  188.14   25.82   3
  -3  17   8  185.09   23.89   3
  -1 -17   8  191.88   24.98   3
   1  17  -8  250.93   28.99   3
  -6   0   9    1.07    5.59   3
  -4   0   9    2.21    5.27   3
  -2   0   9    6.47    5.29   3
   0   0   9   -0.03    3.86   3
   0   0  -9    3.37    3.88   3
  -2   0  -9   -0.84    4.00   3
  -5  -1   9  130.46   19.05   3
  -5   1   9  161.42   21.12   3
  -3  -1   9  121.91   17.73   3
  -3   1   9  126.42   17.58   3
  -1  -1   9  233.60   19.99   3
  -1   1   9  242.07   20.07   3
  -1  -1  -9  346.36   25.20   3
  -1   1  -9  304.01   24.23   3
  -3  -1  -9  273.85   23.02   3
  -3   1  -9  285.82   23.67   3
  -6  -2   9  365.63   29.11   3
  -6   2   9  285.34   30.30   3
  -4  -2   9  848.87   45.66   3
  -4   2   9  857.82   45.65   3
  -2  -2   9  924.72   46.89   3
  -2   2   9  958.91   46.60   3
   0  -2   9  888.79   42.60   3
   0   2  -9  751.35   40.70   3
   0   2   9  866.23   41.29   3
  -2  -2  -9  661.29   37.16   3
  -2   2  -9  624.38   37.04   3
  -5  -3   9  284.09   25.18   3
  -5   3   9  345.87   26.90   3
  -3  -3   9  126.53   18.30   3
  -3   3   9  179.07   21.58   3
  -1  -3   9  310.33   23.41   3
   1   3  -9  244.46   21.30   3
  -1   3   9  278.09   21.81   3
  -1   3  -9  369.20   26.93   3
  -3  -3  -9  231.67   24.65   3
  -3   3  -9  215.46   24.50   3
  -6  -4   9   32.81   10.53   3
  -6   4   9   35.52   12.25   3
  -4  -4   9   16.12    7.29   3
  -4   4   9    8.19    6.75   3
  -2  -4   9   16.79    7.42   3
  -2   4   9   24.11    8.34   3
   0  -4   9   70.76   12.62   3
   0   4   9   69.39   11.89   3
   0   4  -9   49.76   11.57   3
  -2   4  -9   20.25    7.90   3
  -5  -5   9  140.16   20.47   3
  -5   5   9  162.22   22.15   3
  -3  -5   9  347.48   26.95   3
  -3   5   9  354.32   26.45   3
  -1  -5   9  267.67   22.14   3
   1   5  -9  256.24   21.94   3
  -1   5   9  288.14   21.72   3
  -1   5  -9  307.81   25.06   3
  -3   5  -9  340.17   27.22   3
  -4  -6   9  297.83   25.21   3
  -4   6   9  254.23   27.31   3
  -2  -6   9  616.18   37.26   3
   2   6  -9  635.51   36.90   3
  -2   6   9  650.16   36.27   3
   0  -6   9  555.40   32.63   3
   0   6  -9  481.05   32.01   3
  -2   6  -9  570.87   36.45   3
  -5  -7   9  237.11   27.00   3
  -5   7   9  203.74   24.84   3
  -3  -7   9  296.33   25.50   3
  -3   7   9  320.66   25.16   3
  -1  -7   9  275.67   23.01   3
   1   7  -9  260.84   22.83   3
  -1   7   9  269.03   21.12   3
  -1   7  -9  330.27   26.75   3
  -4  -8   9   18.24    8.42   3
  -4   8   9   27.15    9.61   3
  -2  -8   9   29.43    9.58   3
  -2   8   9   15.03    6.87   3
   2   8  -9   26.33    8.85   3
   0  -8   9   32.37    9.32   3
   0   8  -9   15.73    7.79   3
  -2   8  -9   18.48    9.30   3
  -5  -9   9  152.54   22.87   3
  -5   9   9  154.58   21.95   3
  -3  -9   9  192.80   23.98   3
  -3   9   9  208.93   23.75   3
  -1  -9   9  186.58   22.56   3
  -1   9   9  192.74   20.92   3
   1   9  -9  244.20   26.67   3
  -1   9  -9  138.78   20.56   3
  -4 -10   9  393.98   30.76   3
  -4  10   9  364.86   28.72   3
  -2 -10   9  581.27   37.46   3
   2  10  -9  615.03   37.98   3
  -2  10   9  627.73   36.51   3
   0 -10   9  372.29   27.52   3
   0  10  -9  334.77   27.88   3
  -2  10  -9  707.40   43.47   3
  -3 -11   9  167.59   22.29   3
  -3  11   9  154.80   20.07   3
   3  11  -9  180.83   23.22   3
  -1 -11   9  260.79   27.94   3
   1  11  -9  211.09   25.49   3
  -1  11  -9  242.76   28.89   3
  -4 -12   9   50.43   13.89   3
  -4  12   9   48.44   12.04   3
  -2 -12   9   63.29   14.27   3
  -2  12   9   55.30   12.48   3
   2  12  -9   47.15   12.74   3
   0 -12   9   16.01    7.99   3
   0  12  -9    7.60    6.26   3
  -3 -13   9   78.56   16.32   3
   3  13  -9   89.52   16.54   3
  -3  13   9   68.99   14.72   3
  -1 -13   9  132.62   20.58   3
   1  13  -9   93.83   18.10   3
  -2 -14   9  282.29   30.88   3
  -2  14   9  296.07   32.31   3
   2  14  -9  334.50   28.08   3
  -4   0  10  425.50   31.71   3
  -2   0  10  508.03   33.23   3
  -3  -1  10  296.67   25.66   3
  -3   1  10  264.69   28.33   3
  -1  -1  10  237.73   24.67   3
  -1   1  10  228.74   24.05   3
  -1   1 -10  262.70   28.38   3
  -4  -2  10   22.38   10.10   3
  -4   2  10   41.33   11.35   3
  -2  -2  10   24.85    9.66   3
  -2   2  10   17.42    7.96   3
   0   2 -10    5.53    4.74   3
  -3  -3  10  177.07   23.12   3
  -3   3  10   97.50   16.68   3
  -1  -3  10  133.97   19.17   3
  -1   3  10  133.96   17.92   3
  -1   3 -10  137.38   20.28   3
  -4  -4  10  413.73   31.27   3
  -4   4  10  381.43   29.97   3
  -2  -4  10  311.27   25.92   3
  -2   4  10  341.19   26.40   3
   0   4 -10  606.66   38.25   3
  -3  -5  10  425.95   31.49   3
  -3   5  10  416.03   30.58   3
  -1  -5  10  272.23   23.47   3
   1   5 -10  225.57   25.86   3
  -1   5 -10  277.76   29.51   3
  -4  -6  10   27.08   10.46   3
  -4   6  10   28.47   11.13   3
  -2  -6  10    4.92    6.27   3
  -2   6  10    9.58    6.93   3
   0   6 -10   17.87    8.79   3
  -3  -7  10  112.01   19.61   3
  -3   7  10  111.71   18.62   3
  -1  -7  10   90.21   16.10   3
   1   7 -10   87.91   16.41   3
  -2  -8  10  280.97   25.37   3
   2   8 -10  309.54   26.33   3
  -2   8  10  258.86   23.13   3
   0   8 -10  423.61   32.20   3
  -1  -9  10  266.98   29.01   3
   1   9 -10  226.19   27.16   3
;
# End of hkl file
#----------------------------------------------------------------------------#

#----------------------------------------------------------------------------#
#                   ATOMIC TYPES, COORDINATES AND THERMAL PARAMETERS         #
#----------------------------------------------------------------------------#

loop_
    _atom_type_symbol
    _atom_type_description
    _atom_type_scat_dispersion_real
    _atom_type_scat_dispersion_imag
    _atom_type_scat_source
C   C    0.0033  0.0016  'International Tables Vol C Tables 4.2.6.8 and 6.1.1.4'
H   H    0       0       'International Tables Vol C Tables 4.2.6.8 and 6.1.1.4'
N   N    0.0061  0.0033  'International Tables Vol C Tables 4.2.6.8 and 6.1.1.4'
I   I   -0.4742  1.8119  'International Tables Vol C Tables 4.2.6.8 and 6.1.1.4'


loop_
    _atom_site_label
    _atom_site_type_symbol
    _atom_site_fract_x
    _atom_site_fract_y
    _atom_site_fract_z
    _atom_site_U_iso_or_equiv
    _atom_site_adp_type
    _atom_site_occupancy
    _atom_site_symmetry_multiplicity
    _atom_site_calc_flag
    _atom_site_refinement_flags
    _atom_site_disorder_assembly
    _atom_site_disorder_group
I1   I   0.21584(8)   0.122139(9)  0.20037(8)   0.02277(8)  Uani 1 1 d    .  . .
C1   C  -0.0095(5)    0.10092(18)  0.0112(5)    0.0151(7)   Uani 1 1 d    .  . .
C2   C  -0.0040(5)    0.06330(18) -0.1229(5)    0.0181(8)   Uani 1 1 d    .  . .
H2   H   0.1052       0.0412      -0.147        0.022       Uiso 1 1 calc R  . .
C3   C  -0.1942(5)    0.06317(17) -0.2217(5)    0.0149(7)   Uani 1 1 d    .  . .
C4   C  -0.2783(6)    0.03179(18) -0.3677(5)    0.0200(8)   Uani 1 1 d    .  . .
H4   H  -0.2035       0.0052      -0.4254       0.024       Uiso 1 1 calc R  . .
C5   C  -0.4724(7)    0.0403(2)   -0.4261(5)    0.0238(9)   Uani 1 1 d    .  . .
H5   H  -0.5318       0.0187      -0.5241       0.029       Uiso 1 1 calc R  . .
C6   C  -0.5841(6)    0.08066(19) -0.3423(5)    0.0215(8)   Uani 1 1 d    .  . .
H6   H  -0.7173       0.0857      -0.3851       0.026       Uiso 1 1 calc R  . .
C7   C  -0.5039(6)    0.11280(18) -0.1997(6)    0.0201(9)   Uani 1 1 d    .  . .
H7   H  -0.5786       0.1403      -0.1441       0.024       Uiso 1 1 calc R  . .
C8   C  -0.3084(5)    0.10322(17) -0.1408(5)    0.0144(7)   Uani 1 1 d    .  . .
N9   N  -0.1929(5)    0.12709(13)  0.0031(4)    0.0150(7)   Uani 1 1 d    .  . .
C10  C  -0.2577(5)    0.1678(2)    0.1196(6)    0.0157(9)   Uani 1 1 d    .  . .
C11  C  -0.2569(6)    0.1454(2)    0.2819(6)    0.0179(9)   Uani 1 1 d    .  . .
H11  H  -0.2097       0.1033       0.313        0.021       Uiso 1 1 calc R  . .
C12  C  -0.3237(6)    0.1837(2)    0.3945(6)    0.0245(9)   Uani 1 1 d    .  . .
H12  H  -0.3204       0.1686       0.5039       0.029       Uiso 1 1 calc R  . .
C13  C  -0.3962(6)    0.2448(2)    0.3482(6)    0.0283(10)  Uani 1 1 d    .  . .
H13  H  -0.4427       0.2713       0.4263       0.034       Uiso 1 1 calc R  . .
C14  C  -0.4012(5)    0.2672(2)    0.1898(6)    0.0269(10)  Uani 1 1 d    .  . .
H14  H  -0.4523       0.3088       0.1584       0.032       Uiso 1 1 calc R  . .
C15  C  -0.3302(5)    0.22809(18)  0.0754(5)    0.0207(8)   Uani 1 1 d    .  . .
H15  H  -0.3325       0.2435      -0.0335       0.025       Uiso 1 1 calc R  . .


loop_
    _atom_site_aniso_label
    _atom_site_aniso_U_11
    _atom_site_aniso_U_22
    _atom_site_aniso_U_33
    _atom_site_aniso_U_23
    _atom_site_aniso_U_13
    _atom_site_aniso_U_12
I1   0.01404(11)  0.03087(13)  0.02150(13)  0.0001(2)   -0.00170(8)  -0.00062(16)
C1   0.0092(17)   0.0166(17)   0.018(2)     0.0027(15)  -0.0023(14)  -0.0033(13)
C2   0.0124(17)   0.0199(18)   0.023(2)     0.0026(16)   0.0050(16)   0.0002(14)
C3   0.0150(19)   0.0157(17)   0.0139(19)   0.0030(15)   0.0023(15)   0.0013(15)
C4   0.028(2)     0.0157(18)   0.0165(19)  -0.0028(15)   0.0056(17)   0.0032(16)
C5   0.029(2)     0.025(2)     0.015(2)    -0.0039(17)  -0.0018(18)  -0.0041(19)
C6   0.0170(18)   0.026(2)     0.021(2)     0.0024(16)   0.0012(16)   0.0013(15)
C7   0.017(2)     0.025(2)     0.019(2)     0.0003(15)   0.0057(17)   0.0038(14)
C8   0.0163(18)   0.0132(16)   0.0134(19)   0.0014(14)   0.0016(15)   0.0008(14)
N9   0.0129(16)   0.0173(15)   0.0146(17)   0.0028(12)   0.0019(14)   0.0017(10)
C10  0.0104(18)   0.018(2)     0.019(2)    -0.0033(18)   0.0028(16)  -0.0049(15)
C11  0.016(2)     0.024(2)     0.013(2)    -0.0046(19)   0.0013(17)  -0.0054(17)
C12  0.022(2)     0.035(2)     0.018(2)    -0.0134(18)   0.0074(17)  -0.0073(17)
C13  0.022(2)     0.030(2)     0.034(3)    -0.0205(19)   0.0077(18)  -0.0058(16)
C14  0.0141(19)   0.0201(19)   0.044(3)    -0.0084(18)  -0.0016(19)   0.0027(14)
C15  0.0180(18)   0.0184(18)   0.025(2)     0.0014(16)   0.0012(16)  -0.0022(14)


#----------------------------------------------------------------------------#
#                   MOLECULAR GEOMETRY                                       #
#----------------------------------------------------------------------------#

_geom_special_details
;
 All esds (except the esd in the dihedral angle between two l.s. planes)
 are estimated using the full covariance matrix.  The cell esds are taken
 into account individually in the estimation of esds in distances, angles
 and torsion angles; correlations between esds in cell parameters are only
 used when they are defined by crystal symmetry.  An approximate (isotropic)
 treatment of cell esds is used for estimating esds involving l.s. planes.
;
loop_
    _geom_bond_atom_site_label_1
    _geom_bond_atom_site_label_2
    _geom_bond_distance
    _geom_bond_site_symmetry_2
    _geom_bond_publ_flag
I1   C1   2.062(4)    .           ?
C1   C2   1.358(6)    .           ?
C1   N9   1.397(5)    .           ?
C2   C3   1.439(5)    .           ?
C2   H2   0.95        .           ?
C3   C4   1.400(5)    .           ?
C3   C8   1.408(5)    .           ?
C4   C5   1.381(6)    .           ?
C4   H4   0.95        .           ?
C5   C6   1.415(6)    .           ?
C5   H5   0.95        .           ?
C6   C7   1.378(6)    .           ?
C6   H6   0.95        .           ?
C7   C8   1.394(5)    .           ?
C7   H7   0.95        .           ?
C8   N9   1.400(5)    .           ?
N9   C10  1.415(5)    .           ?
C10  C15  1.371(6)    .           ?
C10  C11  1.415(6)    .           ?
C11  C12  1.370(6)    .           ?
C11  H11  0.95        .           ?
C12  C13  1.388(6)    .           ?
C12  H12  0.95        .           ?
C13  C14  1.380(7)    .           ?
C13  H13  0.95        .           ?
C14  C15  1.404(6)    .           ?
C14  H14  0.95        .           ?
C15  H15  0.95        .           ?


loop_
    _geom_angle_atom_site_label_1
    _geom_angle_atom_site_label_2
    _geom_angle_atom_site_label_3
    _geom_angle
    _geom_angle_site_symmetry_1
    _geom_angle_site_symmetry_3
    _geom_angle_publ_flag
C2   C1   N9   110.4(3)     .       .       ?
C2   C1   I1   127.1(3)     .       .       ?
N9   C1   I1   122.5(3)     .       .       ?
C1   C2   C3   107.3(3)     .       .       ?
C1   C2   H2   126.3        .       .       ?
C3   C2   H2   126.3        .       .       ?
C4   C3   C8   119.3(3)     .       .       ?
C4   C3   C2   133.9(4)     .       .       ?
C8   C3   C2   106.8(3)     .       .       ?
C5   C4   C3   118.6(4)     .       .       ?
C5   C4   H4   120.7        .       .       ?
C3   C4   H4   120.7        .       .       ?
C4   C5   C6   121.0(4)     .       .       ?
C4   C5   H5   119.5        .       .       ?
C6   C5   H5   119.5        .       .       ?
C7   C6   C5   121.4(4)     .       .       ?
C7   C6   H6   119.3        .       .       ?
C5   C6   H6   119.3        .       .       ?
C6   C7   C8   117.1(4)     .       .       ?
C6   C7   H7   121.5        .       .       ?
C8   C7   H7   121.5        .       .       ?
C7   C8   N9   129.2(4)     .       .       ?
C7   C8   C3   122.6(3)     .       .       ?
N9   C8   C3   108.2(3)     .       .       ?
C1   N9   C8   107.3(3)     .       .       ?
C1   N9   C10  127.8(3)     .       .       ?
C8   N9   C10  124.9(3)     .       .       ?
C15  C10  C11  119.0(4)     .       .       ?
C15  C10  N9   120.8(4)     .       .       ?
C11  C10  N9   120.1(3)     .       .       ?
C12  C11  C10  120.7(4)     .       .       ?
C12  C11  H11  119.7        .       .       ?
C10  C11  H11  119.7        .       .       ?
C11  C12  C13  119.7(4)     .       .       ?
C11  C12  H12  120.2        .       .       ?
C13  C12  H12  120.2        .       .       ?
C14  C13  C12  120.6(4)     .       .       ?
C14  C13  H13  119.7        .       .       ?
C12  C13  H13  119.7        .       .       ?
C13  C14  C15  119.5(4)     .       .       ?
C13  C14  H14  120.3        .       .       ?
C15  C14  H14  120.3        .       .       ?
C10  C15  C14  120.5(4)     .       .       ?
C10  C15  H15  119.7        .       .       ?
C14  C15  H15  119.7        .       .       ?


loop_
    _geom_torsion_atom_site_label_1
    _geom_torsion_atom_site_label_2
    _geom_torsion_atom_site_label_3
    _geom_torsion_atom_site_label_4
    _geom_torsion
    _geom_torsion_site_symmetry_1
    _geom_torsion_site_symmetry_2
    _geom_torsion_site_symmetry_3
    _geom_torsion_site_symmetry_4
    _geom_torsion_publ_flag
N9   C1   C2   C3     -1.7(4)     .       .       .       .       ?
I1   C1   C2   C3   -179.3(3)     .       .       .       .       ?
C1   C2   C3   C4   -177.0(4)     .       .       .       .       ?
C1   C2   C3   C8      1.1(4)     .       .       .       .       ?
C8   C3   C4   C5     -1.2(6)     .       .       .       .       ?
C2   C3   C4   C5    176.7(4)     .       .       .       .       ?
C3   C4   C5   C6      1.0(6)     .       .       .       .       ?
C4   C5   C6   C7      0.0(6)     .       .       .       .       ?
C5   C6   C7   C8     -0.7(6)     .       .       .       .       ?
C6   C7   C8   N9   -176.9(4)     .       .       .       .       ?
C6   C7   C8   C3      0.6(6)     .       .       .       .       ?
C4   C3   C8   C7      0.4(6)     .       .       .       .       ?
C2   C3   C8   C7   -178.0(4)     .       .       .       .       ?
C4   C3   C8   N9    178.3(3)     .       .       .       .       ?
C2   C3   C8   N9     -0.1(4)     .       .       .       .       ?
C2   C1   N9   C8      1.6(4)     .       .       .       .       ?
I1   C1   N9   C8    179.3(2)     .       .       .       .       ?
C2   C1   N9   C10   179.0(4)     .       .       .       .       ?
I1   C1   N9   C10    -3.3(5)     .       .       .       .       ?
C7   C8   N9   C1    176.8(4)     .       .       .       .       ?
C3   C8   N9   C1     -0.9(4)     .       .       .       .       ?
C7   C8   N9   C10    -0.6(6)     .       .       .       .       ?
C3   C8   N9   C10  -178.3(4)     .       .       .       .       ?
C1   N9   C10  C15   121.1(4)     .       .       .       .       ?
C8   N9   C10  C15   -62.0(5)     .       .       .       .       ?
C1   N9   C10  C11   -62.1(6)     .       .       .       .       ?
C8   N9   C10  C11   114.8(4)     .       .       .       .       ?
C15  C10  C11  C12    -1.4(6)     .       .       .       .       ?
N9   C10  C11  C12  -178.4(4)     .       .       .       .       ?
C10  C11  C12  C13     1.2(6)     .       .       .       .       ?
C11  C12  C13  C14    -0.1(6)     .       .       .       .       ?
C12  C13  C14  C15    -0.7(6)     .       .       .       .       ?
C11  C10  C15  C14     0.6(5)     .       .       .       .       ?
N9   C10  C15  C14   177.5(4)     .       .       .       .       ?
C13  C14  C15  C10     0.5(5)     .       .       .       .       ?


data_3d

_audit_creation_date                    2015-01-19T16:19:36-00:00
_audit_creation_method                  'WinGX routine CIF_UPDATE'
_audit_conform_dict_name                cif_core.dic
_audit_conform_dict_version             2.3
_audit_conform_dict_location            ftp://ftp.iucr.org/pub/cif_core.dic
_publ_requested_category                FO

#----------------------------------------------------------------------------#
#                   CHEMICAL INFORMATION                                     #
#----------------------------------------------------------------------------#

_chemical_name_systematic
;
 ?
;
_chemical_formula_moiety                'C11 H10 I N O'
_chemical_formula_sum                   'C11 H10 I N O'
_chemical_formula_weight                299.1
_chemical_compound_source               'synthesis as described'

#----------------------------------------------------------------------------#
#                   UNIT CELL INFORMATION                                    #
#----------------------------------------------------------------------------#

_symmetry_cell_setting                  monoclinic
_symmetry_space_group_name_H-M          'P 21/n'
_symmetry_space_group_name_Hall         '-P 2yn'
_symmetry_Int_Tables_number             14
loop_
    _symmetry_equiv_pos_as_xyz
'x, y, z'
'-x+1/2, y+1/2, -z+1/2'
'-x, -y, -z'
'x-1/2, -y-1/2, z-1/2'

_cell_length_a                          9.9461(4)
_cell_length_b                          6.9825(3)
_cell_length_c                          15.2049(8)
_cell_angle_alpha                       90
_cell_angle_beta                        92.314(2)
_cell_angle_gamma                       90
_cell_volume                            1055.10(8)
_cell_formula_units_Z                   4
_cell_measurement_temperature           150(2)
_cell_measurement_reflns_used           4169
_cell_measurement_theta_min             2.68
_cell_measurement_theta_max             27.42
_cell_measurement_wavelength            0.71073

#----------------------------------------------------------------------------#
#                   CRYSTAL INFORMATION                                      #
#----------------------------------------------------------------------------#

_exptl_crystal_description              block
_exptl_crystal_colour                   colourless
_exptl_crystal_size_max                 0.45
_exptl_crystal_size_mid                 0.37
_exptl_crystal_size_min                 0.14
_exptl_crystal_density_diffrn           1.883
_exptl_crystal_density_method           'not measured'
_exptl_crystal_F_000                    576
_exptl_special_details
;
 ?
;

#----------------------------------------------------------------------------#
#                   ABSORPTION CORRECTION                                    #
#----------------------------------------------------------------------------#

_exptl_absorpt_coefficient_mu                           3.001
_exptl_absorpt_correction_type                       multi-scan
_exptl_absorpt_process_details
;
  [Sheldrick, G.M. (2002). SADABS Bruker AXS Inc., Madison, Wisconsin, USA]
;
_exptl_absorpt_correction_T_min                         0.474
_exptl_absorpt_correction_T_max                         0.657


#----------------------------------------------------------------------------#
#                   DATA COLLECTION                                          #
#----------------------------------------------------------------------------#

_diffrn_measurement_device_type         'APEXII, Bruker-AXS'
_diffrn_measurement_method              'CCD rotation images, thin slices'
_diffrn_detector                        'CCD plate'
_diffrn_ambient_temperature             150(2)
_diffrn_radiation_wavelength            0.71073
_diffrn_radiation_type                  MoK\a
_diffrn_radiation_monochromator         graphite
_diffrn_radiation_probe                 x-ray
_diffrn_reflns_av_R_equivalents         0.0366
_diffrn_reflns_av_unetI/netI            0.0325
_diffrn_reflns_number                   9219
_diffrn_reflns_limit_h_min              -8
_diffrn_reflns_limit_h_max              12
_diffrn_reflns_limit_k_min              -9
_diffrn_reflns_limit_k_max              8
_diffrn_reflns_limit_l_min              -19
_diffrn_reflns_limit_l_max              19
_diffrn_reflns_theta_min                3.21
_diffrn_reflns_theta_max                27.48
_diffrn_reflns_theta_full               27.48
_diffrn_measured_fraction_theta_full
                                        0.999
_diffrn_measured_fraction_theta_max
                                        0.999
_reflns_number_total                    2409
_reflns_number_gt                       2149
_reflns_threshold_expression            >2sigma(I)

#----------------------------------------------------------------------------#
#                   COMPUTER PROGRAMS USED                                   #
#----------------------------------------------------------------------------#

_computing_data_collection              'Bruker APEX2 (Bruker, 2006)'
_computing_cell_refinement              'Bruker APEX2 (Bruker, 2006)'
_computing_data_reduction               'Bruker APEX2 (Bruker, 2006)'
_computing_structure_solution           'SIR97 (Altomare et al., 1999)'
_computing_structure_refinement         'SHELXL-97 (Sheldrick, 1997)'
_computing_molecular_graphics           'Ortep-3 for Windows (Farrugia, 1997)'
_computing_publication_material
;
          WinGX publication routines (Farrugia, 2012),
          CRYSCALc (T. Roisnel, local program, 2014)
;

#----------------------------------------------------------------------------#
#                   REFINEMENT INFORMATION                                   #
#----------------------------------------------------------------------------#

_refine_special_details
;
 Refinement of F^2^ against ALL reflections.  The weighted R-factor wR and
 goodness of fit S are based on F^2^, conventional R-factors R are based
 on F, with F set to zero for negative F^2^. The threshold expression of
 F^2^ > 2sigma(F^2^) is used only for calculating R-factors(gt) etc. and is
 not relevant to the choice of reflections for refinement.  R-factors based
 on F^2^ are statistically about twice as large as those based on F, and R-
 factors based on ALL data will be even larger.
;
_refine_ls_structure_factor_coef        Fsqd
_refine_ls_matrix_type                  full
_refine_ls_weighting_scheme             calc
_refine_ls_weighting_details
         'calc w=1/[\s^2^(Fo^2^)+(0.0216P)^2^+0.1733P] where P=(Fo^2^+2Fc^2^)/3'
_atom_sites_solution_primary            direct
_atom_sites_solution_secondary          difmap
_atom_sites_solution_hydrogens          geom
_refine_ls_hydrogen_treatment           constr
_refine_ls_extinction_method            none
_refine_ls_number_reflns                2409
_refine_ls_number_parameters            128
_refine_ls_number_restraints            0
_refine_ls_R_factor_all                 0.0292
_refine_ls_R_factor_gt                  0.0253
_refine_ls_wR_factor_ref                0.0567
_refine_ls_wR_factor_gt                 0.0548
_refine_ls_goodness_of_fit_ref          1.083
_refine_ls_restrained_S_all             1.083
_refine_ls_shift/su_max                 0.003
_refine_ls_shift/su_mean                0.001
_refine_diff_density_max                0.692
_refine_diff_density_min                -0.603
_refine_diff_density_rms                0.092

_iucr_refine_instructions_details
;
 .res SHELXL file: job.res
.................................................................
TITL import in P 21/n
CELL  0.71073   9.9461   6.9825  15.2049   90.000   92.314   90.000
ZERR     4.00   0.0004   0.0003   0.0008    0.000    0.002    0.000
LATT   1
SYMM  1/2 - X, 1/2 + Y, 1/2 - Z
SFAC  C    H    N    O    I
UNIT  44   40   4    4    4
MERG   2
FMAP   2
PLAN   20
ACTA
BOND   $H
CONF
LIST   4
WPDB  -2
L.S.   4
TEMP  -123.00
WGHT    0.021600    0.173300
FVAR       0.33755
I1    5    0.329898    0.265016    0.025896    11.00000    0.02557    0.03101 =
         0.02944   -0.01311   -0.00791    0.00624
C1    1    0.034826    0.731237    0.098010    11.00000    0.02156    0.04339 =
         0.03344   -0.00239   -0.00083    0.01352
AFIX 137
H1A   2    0.010889    0.723730    0.159808    11.00000   -1.50000
H1B   2   -0.044069    0.699941    0.060030    11.00000   -1.50000
H1C   2    0.065252    0.861264    0.084915    11.00000   -1.50000
AFIX   0
O2    4    0.141071    0.597379    0.082277    11.00000    0.01686    0.03035 =
         0.02308   -0.00111   -0.00287    0.00509
C3    1    0.257200    0.617340    0.132246    11.00000    0.01735    0.02161 =
         0.01789    0.00221    0.00032    0.00029
C4    1    0.280266    0.758358    0.195490    11.00000    0.01740    0.02222 =
         0.02765   -0.00167    0.00092    0.00569
AFIX  43
H4    2    0.213740    0.853609    0.203721    11.00000   -1.20000
AFIX   0
C5    1    0.398330    0.762584    0.246686    11.00000    0.02186    0.02114 =
         0.02669   -0.00504    0.00284    0.00161
AFIX  43
H5    2    0.412715    0.861311    0.289016    11.00000   -1.20000
AFIX   0
C6    1    0.496444    0.622346    0.236405    11.00000    0.01613    0.01612 =
         0.01832    0.00104    0.00122   -0.00254
C7    1    0.475843    0.483167    0.172128    11.00000    0.01717    0.01737 =
         0.02129    0.00075    0.00314    0.00199
AFIX  43
H7    2    0.542886    0.388775    0.163672    11.00000   -1.20000
AFIX   0
C8    1    0.358455    0.480968    0.120342    11.00000    0.01885    0.01774 =
         0.01802   -0.00288    0.00302   -0.00128
N9    3    0.614732    0.619789    0.292026    11.00000    0.01749    0.01831 =
         0.02003   -0.00136   -0.00026   -0.00087
C10   1    0.628215    0.698475    0.375275    11.00000    0.02545    0.02001 =
         0.02155   -0.00354    0.00516   -0.00252
AFIX  43
H10   2    0.560546    0.766605    0.404611    11.00000   -1.20000
AFIX   0
C11   1    0.754876    0.661817    0.408108    11.00000    0.02610    0.02186 =
         0.02066    0.00076   -0.00388   -0.00481
AFIX  43
H11   2    0.791556    0.700068    0.464035    11.00000   -1.20000
AFIX   0
C12   1    0.821997    0.556123    0.343560    11.00000    0.01932    0.01845 =
         0.02964    0.00115   -0.00367   -0.00020
AFIX  43
H12   2    0.911888    0.510163    0.348454    11.00000   -1.20000
AFIX   0
C13   1    0.734105    0.532173    0.272951    11.00000    0.02094    0.01650 =
         0.02822   -0.00400    0.00338    0.00206
AFIX  43
H13   2    0.752222    0.466560    0.219992    11.00000   -1.20000
HKLF    4

REM  import in P 21/n
REM R1 =  0.0253 for   2149 Fo > 4sig(Fo)  and  0.0292 for all   2409 data
REM    128 parameters refined using      0 restraints

END

WGHT      0.0215      0.1979
 REM Highest difference peak   0.69,  deepest hole  -0.60,  1-sigma level   0.09
Q1    1   0.3248  0.2494  0.0816  11.00000  0.05    0.69
Q2    1   0.3211  0.2746 -0.0418  11.00000  0.05    0.51
Q3    1   0.2986  0.5286  0.1372  11.00000  0.05    0.43
Q4    1   0.4021  0.4719  0.1599  11.00000  0.05    0.40
Q5    1   0.3125  0.5597  0.1239  11.00000  0.05    0.39
Q6    1   0.6720  0.5747  0.2835  11.00000  0.05    0.37
Q7    1   0.7546  0.4991  0.3179  11.00000  0.05    0.35
Q8    1   0.1625  0.2466  0.0443  11.00000  0.05    0.33
Q9    1   0.7359  0.4674  0.2452  11.00000  0.05    0.32
Q10   1   0.1035  0.4702  0.1039  11.00000  0.05    0.32
Q11   1   0.3836  0.7884  0.2991  11.00000  0.05    0.31
Q12   1   0.5653  0.6229  0.2629  11.00000  0.05    0.30
Q13   1   0.3076  0.2368 -0.0978  11.00000  0.05    0.29
Q14   1   0.5793  0.7581  0.3823  11.00000  0.05    0.29
Q15   1   0.3201  0.4209  0.1218  11.00000  0.05    0.29
Q16   1   0.7775  0.6065  0.3794  11.00000  0.05    0.29
Q17   1   0.4791  0.9355  0.2532  11.00000  0.05    0.29
Q18   1   0.4360  0.6815  0.2358  11.00000  0.05    0.28
Q19   1   0.8495  0.5452  0.4197  11.00000  0.05    0.28
Q20   1   0.7782  0.6736  0.4355  11.00000  0.05    0.27
;
# End of res file

_iucr_refine_reflections_details
;
 .hkl SHELXL file: job.hkl
.................................................................
  -2   0   0 2011.57   71.67   1
  -2   0   0 1956.25   71.93   1
  -2   0   0 1976.87   72.54   2
   2   0   0 2072.00   71.93   1
   2   0   0 2017.36   72.63   2
   2   0   0 2051.51   72.30   1
  -3   0   0   -1.15    0.43   1
  -3   0   0   -1.88    0.33   1
  -3   0   0   -1.20    0.65   2
   3   0   0   -1.74    0.36   1
   3   0   0   -1.65    0.68   2
   3   0   0   -1.59    0.35   1
   4   0   0  329.34   12.96   1
   4   0   0  305.29   14.35   2
   4   0   0  326.20   12.96   1
  -4   0   0  348.95   12.78   1
  -4   0   0  322.68   14.39   2
  -4   0   0  322.09   12.73   1
  -5   0   0    4.78    1.71   2
   5   0   0    0.44    0.61   1
  -5   0   0   -0.33    0.36   1
   5   0   0   -0.36    0.84   2
   5   0   0    0.21    0.55   1
   6   0   0 1588.34   59.35   2
  -6   0   0 1509.17   55.71   1
  -6   0   0 1460.12   58.67   2
   6   0   0 1542.11   56.38   1
   6   0   0 1572.77   56.42   1
   7   0   0   -0.44    0.84   2
   7   0   0    0.30    0.64   1
   7   0   0    0.46    0.60   1
  -7   0   0    0.68    0.59   1
   8   0   0   29.46    3.41   1
   8   0   0   30.51    2.91   1
   8   0   0   37.82    5.76   2
   9   0   0    0.29    0.82   1
   9   0   0   -1.68    1.36   2
   9   0   0   -0.14    0.89   1
  10   0   0   94.14    5.99   1
  10   0   0   92.55    5.93   1
  10   0   0   89.35    9.01   2
  11   0   0    0.34    1.05   1
  11   0   0    0.28    1.02   1
  12   0   0  235.38   11.52   1
   0  -1   0   -3.48    0.40   1
   1  -1   0  299.66   10.69   1
  -1  -1   0  278.83   11.31   1
   1  -1   0  273.44   10.63   1
  -1  -1   0  292.83   11.33   1
   1  -1   0  277.94   11.02   2
  -1   1   0  272.21   10.97   2
  -1   1   0  292.96   10.64   1
  -1   1   0  273.86   10.59   1
   1   1   0  281.15   11.28   1
   1   1   0  277.75   10.52   2
   1   1   0  282.13   11.33   1
  -2  -1   0 3525.94  128.79   2
  -2  -1   0 3644.57  128.40   1
  -2  -1   0 3404.15  128.36   1
   2   1   0 3291.57  128.29   2
   2   1   0 3576.84  128.49   1
   2   1   0 4074.54  130.42   1
  -2   1   0 3666.28  128.57   2
   3  -1   0    8.70    1.74   2
  -3  -1   0   14.12    1.99   1
  -3  -1   0   10.85    1.77   2
  -3  -1   0   13.15    1.83   1
   3   1   0    9.42    1.66   2
  -3   1   0   11.23    1.98   2
   3   1   0    8.38    1.61   1
   3   1   0    9.24    1.63   1
   4  -1   0 1693.29   62.45   2
  -4  -1   0 1659.69   61.72   2
  -4  -1   0 1684.17   61.22   1
   4   1   0 1571.43   61.22   1
   4   1   0 1701.34   61.90   2
  -4   1   0 1701.17   62.27   2
   5  -1   0   13.90    2.89   2
  -5  -1   0   18.30    2.53   1
  -5  -1   0   20.36    3.08   2
   5   1   0   19.21    2.61   1
   5   1   0   20.71    3.15   2
  -5   1   0   13.45    2.60   2
   5   1   0   16.80    2.50   1
   6  -1   0    2.61    1.49   2
  -6  -1   0    3.03    1.22   1
  -6  -1   0    3.56    1.74   2
   6  -1   0    4.09    0.73   1
   6   1   0    4.18    1.35   1
   6   1   0    4.02    1.42   1
   6   1   0    4.35    1.81   2
   7  -1   0   11.36    1.41   1
  -7  -1   0   15.84    2.56   1
   7  -1   0   16.45    3.78   2
   7  -1   0   15.94    1.40   1
   7   1   0   12.11    2.41   1
   7   1   0   12.27    2.36   1
   7   1   0   14.05    3.20   2
  -8  -1   0  868.98   35.01   1
   8  -1   0  941.51   39.29   2
   8   1   0  909.86   36.03   1
   8   1   0  919.66   36.01   1
   8   1   0  883.18   38.16   2
   9  -1   0    7.77    3.28   2
   9   1   0   13.06    2.78   1
   9   1   0   12.45    3.71   2
   9   1   0   11.31    2.73   1
  10   1   0  348.46   17.13   1
  10   1   0  385.86   20.75   2
  11   1   0    2.33    1.61   1
  12   1   0   22.58    4.11   1
   0  -2   0 3454.19  120.45   1
   0  -2   0 3502.46  120.44   1
   0   2   0 3277.17  120.29   1
   0   2   0 3284.19  119.22   2
   0   2   0 3254.59  120.30   1
  -1  -2   0  390.01   15.53   1
  -1  -2   0  355.02   15.38   1
   1  -2   0  375.44   14.86   1
   1   2   0  373.13   15.47   1
  -1   2   0  371.46   14.46   2
   1   2   0  381.63   13.54   2
   1   2   0  359.87   15.39   1
  -1   2   0  375.87   14.79   1
  -1   2   0  370.23   14.76   1
  -2  -2   0  665.37   25.46   1
   2  -2   0  658.07   24.20   1
  -2  -2   0  640.98   25.49   1
   2  -2   0  653.35   24.99   2
   2  -2   0  639.20   24.11   1
  -2   2   0  640.91   23.99   1
  -2   2   0  635.79   24.78   2
   2   2   0  639.17   25.48   1
  -2   2   0  648.77   23.96   1
   2   2   0  675.82   25.61   1
   2   2   0  609.19   23.79   2
   3  -2   0    9.37    1.03   1
   3  -2   0    9.62    1.06   1
  -3  -2   0    9.28    1.85   1
   3  -2   0    7.06    1.69   2
  -3  -2   0   10.77    2.31   1
   3   2   0    9.38    1.92   1
   3   2   0   10.18    2.15   1
  -3   2   0   10.57    2.02   2
  -3   2   0    9.96    0.90   1
   3   2   0    6.19    1.37   2
  -3   2   0    8.97    0.86   1
   4  -2   0  340.52   15.26   2
  -4  -2   0  302.20   14.58   1
   4   2   0  330.40   14.94   1
   4   2   0  372.95   15.31   1
  -4   2   0  316.84   14.85   2
   4   2   0  314.69   14.07   2
   5  -2   0   55.26    4.94   2
  -5  -2   0   50.37    4.31   1
   5   2   0   53.59    4.55   1
   5   2   0   54.19    4.61   1
  -5   2   0   54.17    4.77   2
   5   2   0   61.70    4.55   2
  -6  -2   0  907.30   36.52   1
   6  -2   0  923.59   38.19   2
   6   2   0  880.15   36.83   1
   6   2   0  921.40   36.93   1
   6   2   0  991.39   37.28   2
  -7  -2   0    6.12    2.02   1
   7  -2   0    5.77    2.42   2
   7   2   0    3.53    1.81   2
   7   2   0    6.60    2.19   1
   8  -2   0  368.09   19.26   2
  -8  -2   0  350.55   16.52   1
   8   2   0  308.86   16.62   1
   8   2   0  357.55   17.28   1
   8   2   0  370.23   18.20   2
   9  -2   0    3.50    2.54   2
   9   2   0    2.57    1.63   1
   9   2   0    0.81    1.88   2
  10   2   0   12.11    3.21   1
  11   2   0    2.45    1.70   1
  12   2   0  147.67   10.57   1
   0  -3   0    0.43    0.76   1
   0  -3   0    0.08    0.69   1
   0   3   0   -1.20    0.35   1
   0   3   0    0.54    0.83   1
   0   3   0    3.84    0.69   2
  -1  -3   0   32.55    3.78   1
   1  -3   0   31.89    2.95   1
   1  -3   0   25.21    2.61   1
  -1  -3   0   31.48    3.22   1
  -1   3   0   30.19    2.20   2
   1   3   0   33.03    3.91   1
   1   3   0   31.53    3.74   1
  -1   3   0   34.21    2.89   1
   2  -3   0  761.90   30.35   1
  -2  -3   0  803.26   31.91   1
   2  -3   0  779.62   30.47   1
  -2  -3   0  817.13   31.80   1
   2   3   0  800.41   28.78   2
  -2   3   0  779.71   30.13   1
   2   3   0  865.30   32.13   1
   2   3   0  756.82   31.65   1
  -2   3   0  799.21   30.37   2
   3  -3   0  197.37    8.66   1
   3  -3   0  189.41    8.57   1
  -3   3   0  194.18    9.46   2
   3   3   0  197.47   10.41   1
   3   3   0  191.48   10.31   1
  -3   3   0  195.84    8.27   1
   3   3   0  164.53    7.96   2
   4  -3   0 1139.96   41.75   1
  -4  -3   0 1117.55   44.56   1
   4  -3   0 1145.12   44.30   2
   4  -3   0 1157.28   41.78   1
   4   3   0 1152.07   42.49   2
   4   3   0 1113.78   44.69   1
  -4   3   0 1136.20   43.92   2
   4   3   0 1152.26   44.81   1
  -4   3   0 1112.55   41.11   1
   5  -3   0    2.33    1.47   2
  -5  -3   0    2.53    1.49   1
   5  -3   0    1.90    0.66   1
   5  -3   0    1.18    0.56   1
   5   3   0    1.87    1.43   1
   5   3   0    1.43    1.16   2
  -5   3   0    3.14    1.66   2
   5   3   0    2.12    1.30   1
  -6  -3   0  111.47    7.96   1
   6  -3   0  132.71    9.01   2
   6   3   0  124.05    8.56   1
   6   3   0  121.64    8.41   1
   6   3   0  123.11    7.61   2
  -7  -3   0   23.17    3.90   1
   7   3   0   35.34    4.73   2
   7   3   0   41.17    5.68   1
   7   3   0   35.80    5.35   1
  -8  -3   0  540.57   23.78   1
   8   3   0  475.35   23.77   1
   8   3   0  510.95   23.62   2
   9   3   0   34.64    5.62   2
   9   3   0   31.98    5.44   1
  10   3   0  427.61   21.87   1
  11   3   0   29.03    5.56   1
  12   3   0   36.01    6.38   1
   0  -4   0 1605.48   59.99   1
   0  -4   0 1574.43   59.74   1
   0   4   0 1579.56   56.38   2
   0   4   0 1539.92   59.57   1
   1  -4   0  234.44   11.75   1
  -1  -4   0  233.21   12.15   1
   1  -4   0  236.99   11.66   1
  -1  -4   0  227.68   12.17   1
   1   4   0  224.58   11.96   1
  -1   4   0  239.30    9.92   2
  -1   4   0  231.23   11.42   1
  -2  -4   0  340.04   16.02   1
  -2  -4   0  336.27   15.90   1
   2  -4   0  328.92   14.70   1
   2   4   0  310.23   15.59   1
  -2   4   0  298.64   14.04   1
  -2   4   0  317.30   13.71   2
  -3  -4   0    0.96    1.10   1
   3  -4   0    5.10    1.58   1
   3  -4   0    2.72    1.22   1
   3   4   0    1.54    1.51   1
  -3   4   0    2.43    1.24   2
  -3   4   0    2.70    1.13   1
   4  -4   0  149.20    7.45   1
   4  -4   0  130.75    7.25   1
  -4  -4   0  140.60    9.30   1
   4   4   0  132.95   10.39   1
  -4   4   0  140.38    6.83   1
   4   4   0  147.57    6.81   2
   4   4   0  143.64    9.48   1
  -4   4   0  137.66    8.26   2
  -5  -4   0  142.80    9.62   1
   5  -4   0  141.11    7.07   1
   5  -4   0  138.11    7.02   1
   5   4   0  154.93   10.07   1
   5   4   0  149.37    7.64   2
   5   4   0  153.76   10.09   1
   6  -4   0  684.58   25.20   1
  -6  -4   0  678.84   29.73   1
   6  -4   0  666.35   25.07   1
   6   4   0  690.53   30.19   1
   6   4   0  685.73   30.29   1
   6   4   0  611.42   26.93   2
  -7  -4   0    6.08    2.32   1
   7   4   0    5.96    2.73   1
  -8  -4   0  336.09   18.89   1
   8   4   0  312.41   18.00   1
   9   4   0    2.47    2.20   1
  10   4   0   18.51    4.67   1
  11   4   0   35.40    6.78   1
   0  -5   0    3.18    1.73   1
   0  -5   0    0.78    1.21   1
   0   5   0   -0.02    0.88   1
   1  -5   0   72.66    6.03   1
  -1  -5   0   67.47    6.22   1
  -1  -5   0   73.56    6.45   1
   1  -5   0   76.75    6.14   1
  -1   5   0   67.35    5.56   1
  -1   5   0   76.88    4.16   2
   1   5   0   68.76    6.13   1
   2  -5   0  443.03   19.51   1
  -2  -5   0  409.07   20.40   1
  -2   5   0  427.05   17.59   2
   2   5   0  419.78   20.39   1
  -2   5   0  415.67   18.75   1
   3  -5   0  392.29   17.28   1
  -3  -5   0  331.57   18.36   1
   3  -5   0  386.28   17.15   1
  -3   5   0  371.09   16.48   1
   3   5   0  357.82   18.70   1
  -3   5   0  370.38   16.41   2
  -4  -5   0  454.98   21.88   1
   4  -5   0  450.52   19.34   1
   4  -5   0  442.22   19.20   1
  -4   5   0  431.96   18.41   1
  -4   5   0  419.39   19.50   2
   4   5   0  443.64   21.94   1
   5  -5   0   21.64    3.01   1
  -5  -5   0   14.36    3.27   1
   5  -5   0   21.49    3.17   1
   5   5   0   24.08    4.68   1
   6  -5   0   40.32    3.27   1
  -6  -5   0   25.69    4.40   1
   6  -5   0   38.30    3.20   1
   6   5   0   32.06    5.22   1
  -7  -5   0   80.00    7.97   1
   7   5   0   92.03    8.79   1
   8   5   0  236.22   15.54   1
   9   5   0  110.75   10.23   1
  10   5   0  115.29   10.82   1
   0  -6   0  574.39   27.37   1
   0   6   0  632.77   27.22   1
   1  -6   0  361.03   18.28   1
  -1  -6   0  351.13   18.68   1
  -1   6   0  360.23   17.69   1
   1   6   0  351.06   18.31   1
  -2  -6   0  157.62   10.99   1
   2  -6   0  155.09   10.06   1
   2   6   0  157.00   10.78   1
  -2   6   0  138.79    9.11   1
  -3  -6   0    3.01    2.25   1
   3  -6   0    4.49    1.95   1
   3   6   0    1.58    1.93   1
  -3   6   0    4.58    2.16   1
  -4  -6   0  101.95    8.97   1
   4  -6   0   94.25    7.01   1
   4   6   0   90.58    8.57   1
  -4   6   0   97.13    7.59   2
   5  -6   0  105.87    7.16   1
  -5  -6   0  103.72    9.33   1
   5   6   0  107.15    9.57   1
   6  -6   0  252.55   13.66   1
  -6  -6   0  249.71   16.21   1
   6  -6   0  252.76   12.53   1
   6   6   0  280.90   16.98   1
   7  -6   0   52.28    4.07   1
  -7  -6   0   50.66    7.85   1
   7  -6   0   52.79    3.93   1
   7   6   0   39.27    6.80   1
   8   6   0  123.31   11.26   1
   9   6   0   12.14    4.81   1
   0  -7   0   -1.07    1.19   1
   0   7   0   -1.44    1.09   1
  -1  -7   0    0.37    1.61   1
   1  -7   0   -0.06    1.50   1
   1   7   0   -1.33    1.23   1
   2  -7   0  152.78   11.04   1
  -2  -7   0  163.84   12.19   1
   2   7   0  166.32   11.93   1
   3  -7   0  129.23    9.60   1
  -3  -7   0  122.03   10.71   1
   3   7   0  147.71   11.28   1
   4  -7   0  166.59   10.92   1
  -4  -7   0  160.25   12.83   1
   4   7   0  188.30   13.30   1
   5  -7   0    9.21    2.77   1
  -5  -7   0   11.26    3.97   1
   5   7   0    6.14    3.20   1
   6  -7   0    4.96    1.99   1
  -6  -7   0    2.45    2.64   1
   6   7   0    1.65    2.34   1
   7  -7   0   15.71    3.07   1
   7   7   0    9.97    4.16   1
   8  -7   0   74.30    4.96   1
   8   7   0   60.24    9.12   1
   0  -8   0  307.91   18.79   1
  -1  -8   0   28.61    6.21   1
   1  -8   0   25.58    5.74   1
   2  -8   0   15.01    3.90   1
  -2  -8   0   33.14    6.74   1
   3  -8   0    3.10    2.29   1
  -3  -8   0    3.11    2.82   1
  -4  -8   0    2.95    2.72   1
   4  -8   0    1.96    1.95   1
   4   8   0    0.86    2.50   1
   5  -8   0   92.20    7.86   1
  -5  -8   0   80.64   10.63   1
   5   8   0   79.35   10.89   1
  -6  -8   0   69.77   11.00   1
   6  -8   0   60.43    6.07   1
   6   8   0   68.47   10.59   1
   0  -9   0    0.56    1.79   1
   1  -9   0   33.20    6.82   1
  -1  -9   0   33.30    6.64   1
  12   0  -1    1.99    1.25   1
  11   0  -1  223.29   15.68   2
  11   0  -1  215.78   10.98   1
  10   0  -1    0.06    2.31   2
  10   0  -1   -0.09    0.70   1
  10   0  -1   -0.02    0.93   1
   9   0  -1  682.45   27.55   1
   9   0  -1  725.03   27.80   1
   9   0  -1  658.35   31.74   2
   8   0  -1    1.11    1.58   2
   8   0  -1    0.88    0.93   1
   8   0  -1    0.10    0.64   1
   7   0  -1    0.95    0.69   1
  -7   0   1    1.03    0.68   1
   7   0  -1    0.22    1.04   2
   7   0  -1    4.05    1.28   1
   6   0  -1   -2.20    0.60   2
  -6   0   1   -0.56    0.52   1
  -6   0   1   -0.93    1.05   2
   6   0  -1   -0.36    0.44   1
   6   0  -1   -0.32    0.52   1
  -5   0   1 1323.06   48.17   1
   5   0  -1 1304.86   48.45   1
   5   0  -1 1316.89   48.43   1
   5   0  -1 1265.65   50.60   2
  -5   0   1 1386.64   50.67   2
   4   0  -1   -0.48    0.44   1
  -4   0   1   -0.05    0.83   2
  -4   0   1   -0.59    0.41   1
   4   0  -1    0.32    0.57   1
   4   0  -1    0.00    0.92   2
  -4   0   1    0.81    0.65   1
  -3   0   1 3804.06  142.49   2
  -3   0   1 3822.91  141.53   1
   3   0  -1 4286.91  143.29   1
   3   0  -1 4088.51  142.34   1
   3   0  -1 3865.97  142.63   2
  -3   0   1 3988.07  141.68   1
  -2   0   1    0.18    0.26   1
  -2   0   1    0.27    0.27   1
   2   0  -1   -0.05    0.23   1
   2   0  -1   -0.14    0.18   1
   2   0  -1    0.11    0.42   2
  -2   0  -1   -0.93    0.39   1
   2   0   1   -0.27    0.49   1
  -2   0  -1   -1.19    0.36   1
  -2   0  -1   -1.69    0.40   2
   2   0   1   -0.39    0.47   1
   3   0   1 2745.63  101.82   2
   3   0   1 2859.72  100.53   1
  -3   0  -1 2730.99  100.32   1
  -3   0  -1 2826.03  101.76   2
   3   0   1 2915.49  100.54   1
  -3   0  -1 2815.20  100.37   1
   4   0   1   -0.47    0.36   1
   4   0   1   -1.11    0.49   2
  -4   0  -1   -0.63    0.59   2
  -4   0  -1    0.34    0.49   1
   4   0   1   -0.45    0.33   1
  -4   0  -1   -0.32    0.32   1
  -5   0  -1 1054.77   37.20   1
   5   0   1 1059.65   37.69   1
   5   0   1  928.52   39.49   2
  -5   0  -1  957.29   39.38   2
   5   0   1 1038.26   37.58   1
   6   0   1   -0.58    0.52   1
  -6   0  -1   -0.59    0.45   1
  -6   0  -1   -0.64    0.87   2
   6   0   1   -0.30    1.04   2
   6   0   1   -0.21    0.64   1
   7   0   1  347.17   14.18   1
   7   0   1  335.30   16.97   2
  -7   0  -1  303.33   13.23   1
   7   0   1  334.62   14.10   1
   8   0   1   -0.03    0.57   1
   8   0   1    2.69    1.85   2
   8   0   1    1.56    0.92   1
   9   0   1  553.71   22.60   1
   9   0   1  552.63   22.62   1
  10   0   1    0.89    0.94   1
  10   0   1    1.30    0.94   1
  11   0   1  204.30   10.38   1
  12   0   1    0.19    1.07   1
  12   1  -1    0.52    1.26   1
  11  -1  -1  115.45   11.11   2
  11   1  -1  132.12   11.41   2
  11   1  -1  122.12    8.41   1
  10  -1  -1    0.70    2.30   2
  10   1  -1    2.42    1.61   1
  10   1  -1   -0.19    2.21   2
   9  -1  -1  472.94   18.11   1
   9  -1  -1  476.69   23.89   2
   9  -1  -1  444.03   17.81   1
   9   1  -1  467.82   20.47   1
   9   1  -1  427.82   20.36   1
   9   1  -1  476.73   23.43   2
   8  -1  -1    7.05    1.29   1
  -8  -1   1    5.23    1.67   1
   8  -1  -1    3.53    2.35   2
   8  -1  -1    7.93    1.28   1
   8   1  -1    4.90    1.67   1
   8   1  -1    3.90    2.31   2
   8   1  -1    3.82    1.66   1
   7  -1  -1 1340.61   48.18   1
   7  -1  -1 1348.67   48.31   1
  -7  -1   1 1323.19   50.00   1
   7  -1  -1 1290.42   52.85   2
   7   1  -1 1280.06   50.52   1
   7   1  -1 1408.00   52.79   2
   7   1  -1 1287.90   50.37   1
   6  -1  -1    5.00    0.93   1
   6  -1  -1    3.95    0.83   1
  -6  -1   1    2.90    1.18   1
   6  -1  -1    3.37    1.61   2
   6   1  -1    2.54    1.23   1
   6   1  -1    3.75    1.37   1
   6   1  -1    2.97    1.49   2
   5  -1  -1  847.30   31.18   1
   5  -1  -1  859.02   31.25   1
   5  -1  -1  846.41   34.55   2
  -5  -1   1  849.53   32.97   1
   5   1  -1  867.18   34.11   2
   5   1  -1  890.60   33.35   1
  -5   1   1  840.14   34.24   2
   4  -1  -1   12.71    1.09   1
   4  -1  -1   10.72    0.92   1
   4  -1  -1   12.37    2.47   2
  -4  -1   1   11.60    1.92   1
   4   1  -1    8.08    1.81   2
   4   1  -1   10.06    1.77   1
  -4   1   1   14.78    2.43   2
   3  -1  -1   42.50    3.38   2
   3  -1  -1   40.78    2.15   1
   3  -1  -1   38.63    2.23   1
   3  -1  -1   36.16    2.19   1
  -3  -1   1   42.31    3.08   1
  -3  -1   1   41.27    2.97   1
  -3   1   1   41.52    3.28   2
   3   1  -1   40.76    3.06   1
   3   1  -1   40.24    3.03   1
  -2  -1   1    5.18    0.97   1
   2  -1  -1    7.26    0.72   1
   2  -1  -1    7.04    1.31   2
  -2  -1   1    6.98    1.24   1
   2  -1  -1    7.08    0.72   1
   2   1  -1    7.28    1.33   1
  -2   1   1    7.37    1.29   2
  -2   1   1    8.33    0.92   1
   2   1  -1    4.63    0.98   1
  -2   1   1    6.14    0.61   1
  -1  -1   1  753.92   29.25   1
  -1  -1   1  811.23   29.26   1
   1  -1  -1  767.77   28.91   2
   1  -1  -1  780.13   28.66   1
  -1   1   1  777.04   28.65   1
  -1   1   1  811.85   28.68   1
   1   1  -1  848.07   29.39   1
   1   1  -1  741.46   29.21   1
   0  -1   1  247.69    9.29   1
   0  -1  -1  248.34    9.31   1
   0  -1  -1  224.42    9.22   1
   0  -1   1  216.06    9.21   1
   0   1   1  218.48    9.21   1
   0   1  -1  225.46    9.21   1
   0   1  -1  216.65    9.17   1
   0   1   1  211.57    9.16   1
  -1  -1  -1 1555.99   55.58   1
   1  -1   1 1592.64   54.93   1
   1  -1   1 1359.09   54.78   1
  -1  -1  -1 1618.41   55.64   1
   1   1   1 1573.66   55.59   1
  -1   1  -1 1511.37   54.82   1
  -1   1  -1 1619.04   54.90   1
   1   1   1 1446.56   55.43   1
  -2  -1  -1   -0.71    0.36   2
   2  -1   1   -0.22    0.29   1
  -2  -1  -1   -0.78    0.42   1
   2  -1   1   -0.35    0.28   1
  -2  -1  -1   -0.76    0.41   1
  -2   1  -1   -0.79    0.45   2
  -2   1  -1    0.12    0.30   1
  -2   1  -1   -0.64    0.25   1
   2   1   1    1.56    0.85   1
   2   1   1   -0.13    0.53   1
  -3  -1  -1   -0.98    0.45   1
   3  -1   1   -1.53    0.50   2
  -3  -1  -1   -1.03    0.50   2
  -3  -1  -1   -0.23    0.65   1
   3   1   1    1.68    0.87   1
  -3   1  -1   -0.91    0.58   2
   3   1   1   -0.18    0.69   2
   3   1   1   -0.48    0.62   1
   4  -1   1   52.29    4.32   2
  -4  -1  -1   49.58    3.56   1
  -4  -1  -1   53.07    3.93   2
   4   1   1   56.09    3.84   1
   4   1   1   60.44    4.20   2
  -4   1  -1   50.65    4.13   2
   5  -1   1 2243.93   79.13   1
  -5  -1  -1 2311.27   82.20   2
  -5  -1  -1 2212.90   80.95   1
   5  -1   1 2222.33   82.92   2
   5   1   1 2157.36   81.32   1
   5   1   1 2124.59   81.20   1
  -5   1  -1 2347.77   82.74   2
   5   1   1 2154.50   82.11   2
  -6  -1  -1  174.65    9.57   2
   6  -1   1  145.42    9.63   2
  -6  -1  -1  153.03    8.06   1
   6   1   1  165.11    8.64   1
   6   1   1  153.59    9.41   2
   6   1   1  171.46    8.67   1
  -7  -1  -1  989.27   36.39   1
   7  -1   1  910.66   39.17   2
   7  -1   1  964.60   34.44   1
   7  -1   1  934.59   34.45   1
   7   1   1  918.90   36.80   1
   7   1   1  915.37   38.62   2
   7   1   1  937.78   36.92   1
   8  -1   1   47.37    2.78   1
  -8  -1  -1   45.70    3.95   1
   8   1   1   43.63    4.24   1
   8   1   1   32.01    5.13   2
   8   1   1   39.99    4.63   1
   9   1   1    2.76    1.54   1
   9   1   1    1.92    1.32   1
  10   1   1   31.57    4.45   1
  11   1   1  211.27   11.82   1
  12   1   1    6.93    2.43   1
  12   2  -1    5.08    2.49   1
  11   2  -1  197.53   12.37   1
  11   2  -1  198.45   14.35   2
  10  -2  -1   14.96    4.39   2
  10   2  -1    6.95    3.32   2
  10   2  -1   14.37    3.60   1
   9  -2  -1  300.44   17.72   2
   9   2  -1  304.59   16.74   2
   9   2  -1  266.19   15.08   1
   8  -2  -1   -0.48    1.60   2
  -8  -2   1    1.00    1.26   1
   8   2  -1    1.73    1.21   1
   8   2  -1    0.34    1.37   2
   8   2  -1    0.57    1.17   1
  -7  -2   1   27.52    3.81   1
   7  -2  -1   29.29    4.85   2
   7   2  -1   34.35    4.90   2
   7   2  -1   45.06    5.29   1
   6  -2  -1    0.11    1.20   2
  -6  -2   1    1.25    1.08   1
   6   2  -1    0.79    1.32   2
   6   2  -1    3.63    1.66   1
   6   2  -1    0.35    1.08   1
  -5  -2   1  500.37   21.13   1
   5  -2  -1  489.56   21.74   2
   5   2  -1  488.20   20.84   2
   5   2  -1  487.72   21.17   1
  -5   2   1  482.05   21.42   2
   5   2  -1  507.20   21.27   1
   4  -2  -1  183.93    7.15   1
  -4  -2   1  174.51    9.26   1
   4  -2  -1  181.65    9.58   2
   4  -2  -1  179.03    7.30   1
   4   2  -1  174.51    8.74   2
   4   2  -1  173.55    9.33   1
  -4   2   1  163.74    9.13   2
   4   2  -1  177.17    9.30   1
   3  -2  -1 1929.97   71.63   2
   3  -2  -1 2008.53   69.84   1
   3  -2  -1 1972.26   69.76   1
  -3  -2   1 1910.34   71.81   1
  -3  -2   1 1948.06   71.66   1
   3   2  -1 1930.93   70.65   2
  -3   2   1 1984.43   71.50   2
   3   2  -1 1853.37   71.67   1
  -3   2   1 1948.70   69.52   1
  -3   2   1 1917.16   69.68   1
   3   2  -1 1986.58   71.95   1
   2  -2  -1  325.89   12.36   1
  -2  -2   1  282.63   13.15   1
   2  -2  -1  302.45   12.22   1
   2  -2  -1  308.76   12.87   2
  -2  -2   1  299.34   13.44   1
   2   2  -1  299.93   13.37   1
  -2   2   1  303.14   12.09   1
  -2   2   1  315.04   12.20   1
  -2   2   1  310.14   12.78   2
   2   2  -1  313.83   13.51   1
  -1  -2   1   22.49    2.77   1
   1  -2  -1   18.64    1.81   1
  -1  -2   1   20.80    2.50   1
   1  -2  -1   19.44    1.61   2
  -1   2   1   17.88    1.51   2
  -1   2   1   14.03    1.58   1
  -1   2   1   19.22    1.80   1
   1   2  -1   11.21    1.79   1
   0  -2  -1  647.43   23.07   2
   0  -2  -1  671.72   24.82   1
   0  -2   1  643.46   24.73   1
   0  -2   1  624.63   24.57   1
   0  -2  -1  652.99   24.74   1
   0   2  -1  609.67   24.54   1
   0   2   1  658.65   24.75   1
   0   2  -1  615.89   24.55   1
   0   2   1  626.25   24.55   1
   1  -2   1 1043.23   39.34   1
  -1  -2  -1 1000.88   39.87   1
  -1  -2  -1 1092.89   40.05   1
  -1   2  -1 1059.59   39.22   1
   1   2   1 1110.92   40.12   1
   1   2   1 1056.43   39.98   1
  -1   2  -1 1089.86   39.24   1
  -2  -2  -1   81.80    3.97   2
   2  -2   1   89.61    4.32   1
  -2  -2  -1   75.83    5.05   1
   2  -2   1   84.68    4.34   1
  -2  -2  -1   86.10    5.22   1
  -2   2  -1   91.94    4.25   1
   2   2   1   87.87    5.31   1
  -2   2  -1   87.60    4.20   1
   2   2   1   84.73    5.31   1
  -2   2  -1   88.47    4.93   2
  -3  -2  -1 3336.27  120.17   2
   3  -2   1 3481.85  119.89   1
  -3  -2  -1 3264.71  121.41   1
   3  -2   1 3459.39  119.76   1
  -3  -2  -1 3354.10  121.48   1
   3   2   1 3222.34  121.53   1
   3   2   1 3373.47  120.22   2
  -3   2  -1 3302.95  121.30   2
  -3   2  -1 3388.00  119.03   1
  -3   2  -1 3321.04  119.37   1
   3   2   1 3408.92  121.74   1
  -4  -2  -1  103.33    6.30   1
  -4  -2  -1   98.45    5.68   2
   4   2   1  101.42    5.77   2
   4   2   1   98.61    6.31   1
   4   2   1   98.14    6.35   1
  -4   2  -1  101.71    6.47   2
  -5  -2  -1  567.80   23.67   1
  -5  -2  -1  559.69   23.33   2
   5   2   1  567.82   23.99   1
   5   2   1  569.94   23.51   2
   5   2   1  559.90   23.86   1
  -5   2  -1  585.04   24.36   2
  -6  -2  -1    2.68    1.38   2
  -6  -2  -1    2.16    1.28   1
   6   2   1    0.85    1.04   1
   6   2   1    0.70    1.20   2
   6   2   1    1.60    1.47   1
  -7  -2  -1  117.34    7.52   1
   7   2   1  126.31    8.39   2
   7   2   1  113.47    7.79   1
  -8  -2  -1  227.54   11.88   1
   8   2   1  213.16   12.21   1
   8   2   1  232.17   12.56   1
   9   2   1  705.97   30.50   1
  10   2   1   10.34    2.98   1
  11   2   1  119.71    9.00   1
  12   2   1   -0.09    1.33   1
  12   3  -1   64.79    8.36   1
  11   3  -1  104.16    9.08   1
  10   3  -1   -0.14    2.26   2
  10   3  -1    2.48    2.11   1
   9  -3  -1   44.71    6.97   2
   9   3  -1   47.02    6.82   1
   9   3  -1   43.92    6.29   2
  -8  -3   1    7.43    2.45   1
   8  -3  -1   14.98    4.03   2
   8   3  -1   13.07    3.41   1
   8   3  -1    5.02    2.47   2
  -7  -3   1  677.66   29.63   1
   7  -3  -1  710.31   31.21   2
   7   3  -1  683.88   29.22   2
   7   3  -1  659.78   30.08   1
   7   3  -1  717.68   30.29   1
  -6  -3   1   29.15    4.28   1
   6  -3  -1   36.82    5.21   2
   6   3  -1   43.60    5.58   1
   6   3  -1   31.82    4.46   1
   6   3  -1   29.24    3.94   2
   5  -3  -1  703.43   29.64   2
   5  -3  -1  719.27   26.07   1
   5  -3  -1  702.30   26.13   1
  -5  -3   1  687.47   29.49   1
   5   3  -1  686.03   29.50   1
   5   3  -1  655.15   29.43   1
  -5   3   1  711.22   29.26   2
   5   3  -1  722.70   28.15   2
   4  -3  -1   -0.30    0.81   2
  -4  -3   1    0.98    0.99   1
   4  -3  -1    2.01    0.81   1
   4  -3  -1    1.85    0.79   1
   4   3  -1    1.35    0.92   2
  -4   3   1    2.77    0.86   1
   4   3  -1    1.36    1.16   1
  -4   3   1    3.03    1.35   2
   4   3  -1    0.60    1.06   1
   3  -3  -1    2.11    0.88   1
  -3  -3   1    0.94    1.54   1
  -3  -3   1    4.40    1.74   1
   3  -3  -1    5.02    1.22   1
   3  -3  -1    1.94    1.11   2
   3   3  -1    3.01    0.94   2
  -3   3   1    3.58    1.29   2
  -3   3   1    4.43    1.07   1
   3   3  -1    4.52    1.74   1
   3   3  -1    4.55    1.63   1
   2  -3  -1   30.09    2.68   1
   2  -3  -1   28.62    2.64   1
  -2  -3   1   24.07    3.02   1
   2  -3  -1   31.15    2.68   2
   2   3  -1   36.29    4.25   1
  -2   3   1   28.02    2.51   2
   2   3  -1   28.22    3.58   1
  -2   3   1   32.32    2.60   1
  -1  -3   1 2086.24   82.99   1
  -1  -3   1 2230.01   83.42   1
   1  -3  -1 2297.40   82.71   1
   1  -3  -1 2230.01   81.30   2
   1  -3  -1 2254.95   82.71   1
   1   3  -1 2317.04   83.32   1
  -1   3   1 2319.06   82.53   1
   1   3  -1 2374.42   83.41   1
   0  -3   1   66.71    4.73   1
   0  -3  -1   69.53    4.73   1
   0  -3  -1   61.44    4.52   1
   0  -3   1   67.09    4.64   1
   0   3  -1   64.37    4.55   1
   0   3   1   63.32    4.47   1
   0   3  -1   65.24    4.56   1
   0   3   1   68.75    4.72   1
   1  -3   1 1995.76   70.71   1
  -1  -3  -1 2072.41   71.42   1
  -1  -3  -1 1897.56   71.10   1
   1   3   1 1984.73   71.36   1
  -1   3  -1 1757.89   69.27   2
  -1   3  -1 1922.43   70.31   1
   1   3   1 1808.00   70.92   1
   2  -3   1  224.14   10.17   1
  -2  -3  -1  245.06   11.51   1
  -2  -3  -1  233.74   11.42   1
   2  -3   1  230.28   10.34   1
  -2   3  -1  216.49    9.94   1
   2   3   1  215.49   11.30   1
  -2   3  -1  204.85   10.04   2
   2   3   1  235.06   11.41   1
  -3  -3  -1   62.61    5.07   1
   3  -3   1   66.72    4.04   1
   3  -3   1   62.93    3.89   1
   3   3   1   74.85    5.48   1
  -3   3  -1   62.18    3.66   1
  -3   3  -1   59.97    4.54   2
   3   3   1   70.02    5.40   1
  -4  -3  -1   53.36    4.80   1
   4  -3   1   57.11    3.33   1
   4  -3   1   56.32    3.38   1
  -4   3  -1   66.27    4.98   2
  -4   3  -1   54.56    2.85   1
   4   3   1   46.15    4.65   1
   4   3   1   54.38    5.01   1
   5  -3   1 1367.21   48.40   1
   5  -3   1 1372.11   48.43   1
  -5  -3  -1 1310.71   52.04   1
   5   3   1 1323.93   52.41   1
   5   3   1 1371.15   52.50   1
  -5   3  -1 1279.46   53.00   2
  -6  -3  -1  210.05   11.61   1
   6   3   1  209.00   11.91   1
   6   3   1  188.41   11.52   1
  -7  -3  -1  484.77   22.28   1
   7   3   1  520.79   23.19   1
   7   3   1  460.65   22.53   1
  -8  -3  -1   61.35    5.98   1
   8   3   1   73.11    6.71   1
   9   3   1    0.45    1.55   1
  10   3   1   17.58    4.06   1
  11   3   1  242.31   15.12   1
  12   3   1    7.97    2.89   1
  11   4  -1   38.90    6.90   1
  10   4  -1   30.18    6.04   1
   9   4  -1  275.93   16.68   1
   9   4  -1  269.84   15.32   2
  -8  -4   1   14.93    3.70   1
   8   4  -1   13.74    3.77   1
   8   4  -1   17.19    3.66   2
  -7  -4   1   53.59    7.02   1
   7   4  -1   54.40    7.39   1
   7   4  -1   48.67    4.84   2
   6  -4  -1   10.39    1.77   1
   6  -4  -1    7.00    2.62   2
   6  -4  -1   13.58    1.81   1
  -6  -4   1   13.35    3.39   1
   6   4  -1   10.62    2.48   2
   6   4  -1   12.51    3.13   1
   6   4  -1   11.97    3.42   1
   5  -4  -1  447.07   19.99   2
  -5  -4   1  411.24   20.26   1
   5  -4  -1  397.03   16.94   1
   5  -4  -1  428.43   17.16   1
   5   4  -1  427.01   20.65   1
   5   4  -1  409.39   17.59   2
   5   4  -1  409.68   20.28   1
   4  -4  -1   96.85    5.71   1
   4  -4  -1   99.57    5.83   1
  -4  -4   1  103.89    7.75   1
   4  -4  -1   98.74    6.80   2
   4   4  -1   91.41    5.26   2
   4   4  -1  112.76    8.02   1
  -4   4   1  103.34    6.74   2
  -4   4   1   93.91    5.32   1
  -3  -4   1 2013.42   79.19   1
   3  -4  -1 1998.17   76.92   1
   3  -4  -1 2201.57   77.27   1
  -3   4   1 2077.67   77.11   2
   3   4  -1 1963.55   79.02   1
   3   4  -1 2160.27   75.31   2
  -3   4   1 2221.32   76.71   1
  -2  -4   1    1.03    1.10   1
   2  -4  -1   -0.23    0.37   1
   2  -4  -1    1.85    1.11   1
  -2  -4   1    4.18    1.72   1
   2   4  -1    1.37    1.37   1
  -2   4   1    2.16    1.04   1
   2   4  -1    1.54    0.47   2
   1  -4  -1  158.51    8.58   1
   1  -4  -1  152.75    8.51   1
  -1  -4   1  146.12    8.76   1
  -1  -4   1  144.85    8.86   1
  -1   4   1  135.12    7.97   1
   1   4  -1  134.62    8.55   1
   0  -4   1   22.12    3.47   1
   0  -4  -1   16.68    3.04   1
   0  -4  -1   20.64    3.41   1
   0  -4   1   17.91    3.18   1
   0   4  -1   17.05    3.00   1
   0   4   1   20.99    3.24   1
   0   4  -1   17.04    1.55   2
   1  -4   1  831.96   33.53   1
   1  -4   1  869.61   33.48   1
  -1  -4  -1  829.34   34.05   1
  -1  -4  -1  841.31   34.10   1
  -1   4  -1  819.46   31.57   2
  -1   4  -1  805.20   33.05   1
   1   4   1  881.04   34.11   1
  -2  -4  -1  135.33    8.68   1
  -2  -4  -1  146.49    8.92   1
   2  -4   1  132.88    7.80   1
   2   4   1  143.52    8.83   1
  -2   4  -1  136.37    7.56   1
  -2   4  -1  138.07    7.26   2
   3  -4   1 1062.41   39.70   1
  -3  -4  -1  957.03   41.18   1
   3  -4   1 1068.02   39.49   1
  -3   4  -1 1064.48   38.99   1
   3   4   1  972.15   41.32   1
  -3   4  -1 1036.17   39.80   2
  -4  -4  -1   62.74    5.70   1
   4  -4   1   59.28    4.10   1
   4  -4   1   57.06    4.14   1
   4   4   1   47.29    5.82   1
  -4   4  -1   58.41    3.71   1
   4   4   1   64.09    8.21   1
  -4   4  -1   53.62    4.81   2
   5  -4   1  152.96    7.37   1
  -5  -4  -1  148.57    9.86   1
   5  -4   1  143.98    7.13   1
   5   4   1  145.45   10.04   1
   5   4   1  149.34   10.04   1
   6  -4   1    1.55    0.82   1
  -6  -4  -1    2.52    1.90   1
   6  -4   1    3.65    0.93   1
   6   4   1    1.86    1.68   1
   6   4   1    2.04    1.77   1
  -7  -4  -1  191.37   12.02   1
   7   4   1  186.68   12.28   1
  -8  -4  -1   75.94   10.86   1
   8   4   1   58.99    7.46   1
   9   4   1  360.09   19.91   1
  10   4   1   34.24    6.24   1
  11   4   1  143.12   11.73   1
  10   5  -1    3.24    2.76   1
   9   5  -1   61.55    9.05   1
   8   5  -1   70.61    8.80   1
   7  -5  -1  427.47   17.19   1
  -7  -5   1  441.73   22.68   1
   7  -5  -1  443.17   17.68   1
   7   5  -1  424.97   23.04   1
  -6  -5   1  218.05   13.89   1
   6  -5  -1  228.97   10.48   1
   6  -5  -1  214.84   10.40   1
   6   5  -1  215.71   10.74   2
   6   5  -1  224.81   14.30   1
   5  -5  -1  172.20    9.27   1
   5  -5  -1  180.24    9.28   1
  -5  -5   1  198.85   12.44   1
   5   5  -1  172.87   12.01   1
   5   5  -1  175.07    8.49   2
  -4  -5   1   33.19    5.58   1
   4  -5  -1   34.88    4.11   1
   4  -5  -1   38.73    3.83   1
  -4   5   1   34.85    3.38   1
   4   5  -1   34.58    2.45   2
   4   5  -1   42.77    6.39   1
   3  -5  -1   51.87    4.58   1
  -3  -5   1   49.13    6.70   1
   3  -5  -1   47.93    4.49   1
   3   5  -1   56.31    7.02   1
  -3   5   1   40.56    3.92   1
   2  -5  -1   38.56    4.76   1
  -2  -5   1   38.62    5.51   1
   2   5  -1   39.28    5.53   1
  -2   5   1   39.54    3.98   1
   1  -5  -1 1025.32   41.62   1
   1  -5  -1 1017.59   41.67   1
  -1  -5   1 1011.48   42.08   1
  -1  -5   1 1066.99   42.73   1
  -1   5   1 1035.57   41.18   1
   1   5  -1 1080.38   42.41   1
   0  -5   1  140.58    8.90   1
   0  -5  -1  121.91    8.57   1
   0  -5   1  130.67    8.91   1
   0  -5  -1  134.74    8.88   1
   0   5  -1  133.88    5.89   2
   0   5   1  127.55    8.46   1
   0   5  -1  134.32    8.64   1
  -1  -5  -1  410.27   19.45   1
   1  -5   1  391.29   18.59   1
  -1  -5  -1  407.24   19.39   1
   1  -5   1  366.69   18.61   1
  -1   5  -1  397.67   16.19   2
  -1   5  -1  392.35   18.39   1
   1   5   1  439.62   19.43   1
   2  -5   1    4.04    1.74   1
  -2  -5  -1    1.53    1.55   1
   2  -5   1   -0.12    0.51   1
  -2   5  -1    2.75    1.19   2
   2   5   1    1.00    1.30   1
  -2   5  -1    2.59    1.25   1
   3  -5   1    3.17    1.45   1
  -3  -5  -1    0.29    1.19   1
   3  -5   1   10.03    2.51   1
  -3   5  -1    1.06    1.02   1
   3   5   1    0.47    1.11   1
  -3   5  -1    1.20    1.17   2
   4  -5   1   35.25    4.15   1
   4  -5   1   30.63    3.88   1
   4   5   1   31.32    5.16   1
  -4   5  -1   32.58    3.17   1
  -4   5  -1   31.86    4.24   2
  -5  -5  -1  462.24   22.36   1
   5  -5   1  434.22   18.84   1
   5  -5   1  445.11   18.73   1
   5   5   1  422.21   21.95   1
   6  -5   1  109.74    5.97   1
  -6  -5  -1   96.44    8.56   1
   6  -5   1   93.97    5.62   1
   6   5   1  101.44    8.84   1
  -7  -5  -1  100.78    8.88   1
   7   5   1   94.87    8.93   1
   8   5   1    4.27    2.61   1
   9   5   1    6.05    3.15   1
  10   5   1    9.17    3.90   1
   9   6  -1  105.61   10.78   1
   8   6  -1  145.68   12.42   1
   7  -6  -1   10.97    2.16   1
   7  -6  -1    5.90    1.70   1
  -7  -6   1    7.39    3.38   1
   7   6  -1   10.01    3.79   1
   6  -6  -1    4.71    1.69   1
  -6  -6   1    5.04    2.86   1
   6   6  -1   11.20    3.89   1
   5  -6  -1  143.04    8.91   1
  -5  -6   1  164.29   11.96   1
   5   6  -1  157.15   11.98   1
  -4  -6   1  116.81    9.82   1
   4  -6  -1  115.47    7.93   1
   4   6  -1  120.36   10.00   1
   3  -6  -1  293.82   15.41   1
  -3  -6   1  289.55   17.15   1
  -3   6   1  320.89   16.86   1
   3   6  -1  305.31   17.35   1
  -2  -6   1  194.98   12.92   1
   2  -6  -1  196.54   11.87   1
  -2   6   1  211.19   11.56   1
   2   6  -1  193.73   12.67   1
   1  -6  -1   -1.04    0.81   1
  -1  -6   1   -0.29    1.13   1
   1   6  -1   -0.78    0.97   1
  -1   6   1    0.31    1.08   1
   0  -6   1   36.39    5.87   1
   0  -6  -1   31.13    5.02   1
   0   6   1   40.33    5.71   1
   0   6  -1   33.11    5.07   1
   1  -6   1  225.13   12.98   1
  -1  -6  -1  206.84   13.07   1
  -1   6  -1  199.99    9.29   2
  -1   6  -1  206.67   12.07   1
   1   6   1  225.19   13.05   1
   2  -6   1  104.25    7.92   1
  -2  -6  -1  100.35    8.56   1
   2   6   1   91.54    8.05   1
  -2   6  -1   91.23    5.85   2
  -2   6  -1  115.23    7.66   1
   3  -6   1  480.26   22.65   1
  -3  -6  -1  482.59   24.50   1
   3   6   1  477.59   24.14   1
  -3   6  -1  520.82   21.46   2
  -3   6  -1  518.57   26.57   1
   4  -6   1   81.39    6.62   1
  -4  -6  -1   92.26    8.52   1
   4   6   1   84.38    8.12   1
   5  -6   1  138.47    8.56   1
  -5  -6  -1  141.32   11.08   1
   5   6   1  132.34   10.80   1
   6  -6   1    0.26    1.00   1
   6  -6   1    0.17    1.15   1
  -6  -6  -1   -0.61    1.44   1
   6   6   1   -0.47    1.55   1
  -7  -6  -1   -0.05    1.37   1
   7  -6   1    1.15    1.00   1
   7  -6   1    0.17    0.84   1
   7   6   1    2.47    2.25   1
   8   6   1   30.87    6.28   1
   9   6   1  123.38   11.58   1
   8  -7  -1   12.12    2.50   1
   8   7  -1   14.87    4.58   1
   7  -7  -1  109.14    7.23   1
   7   7  -1   93.32   11.56   1
   6  -7  -1   72.48    6.05   1
  -6  -7   1   73.16    9.61   1
   6   7  -1   63.29    8.83   1
  -5  -7   1   78.50   10.39   1
   5  -7  -1   77.69    6.62   1
   5   7  -1   85.80   10.91   1
  -4  -7   1    4.80    2.95   1
   4  -7  -1    5.60    2.23   1
   4   7  -1   13.61    4.32   1
  -3  -7   1   45.71    7.89   1
   3  -7  -1   35.94    5.63   1
   3   7  -1   37.60    6.75   1
   2  -7  -1   20.97    4.22   1
  -2  -7   1   30.96    6.28   1
   2   7  -1   23.22    5.01   1
   1  -7  -1   96.89    8.58   1
  -1  -7   1  106.88    9.35   1
   1   7  -1   94.38    8.53   1
   0  -7   1  130.41   10.17   1
   0  -7  -1  111.02    9.51   1
   0   7   1  105.35    9.12   1
   0   7  -1  125.92   10.64   1
  -1  -7  -1  234.81   14.83   1
   1  -7   1  222.25   14.08   1
   1   7   1  209.57   13.73   1
   2  -7   1   37.83    5.85   1
  -2  -7  -1   37.48    6.78   1
   2   7   1   40.33    6.83   1
  -3  -7  -1   -0.55    1.29   1
   3  -7   1    0.17    1.38   1
   3   7   1    1.85    2.06   1
   4  -7   1   47.59    6.50   1
  -4  -7  -1   56.48    8.51   1
   4   7   1   60.37    8.60   1
   5  -7   1  113.77    8.24   1
  -5  -7  -1  100.24    9.99   1
   5   7   1  111.05   10.45   1
   6  -7   1   69.09    5.76   1
  -6  -7  -1   55.05    7.94   1
   6   7   1   48.19    7.74   1
   7  -7   1  117.62    7.58   1
   7   7   1  136.94   12.11   1
   8   7   1    6.75    3.29   1
  -6  -8   1    1.30    3.08   1
   6  -8  -1    1.92    1.78   1
   6   8  -1    4.23    3.05   1
  -5  -8   1   57.21    8.70   1
   5  -8  -1   53.66    7.17   1
   5   8  -1   57.21    9.10   1
  -4  -8   1   41.04    7.10   1
   4  -8  -1   37.32    6.03   1
   4   8  -1   45.89    9.90   1
  -3  -8   1   87.45   11.50   1
   3  -8  -1   69.54    8.42   1
  -2  -8   1   21.23    5.03   1
   2  -8  -1   26.67    5.35   1
  -1  -8   1   -0.36    1.70   1
   1  -8  -1   -0.60    1.53   1
   0  -8  -1    1.24    1.99   1
   0  -8   1    1.60    1.99   1
   1  -8   1  115.83   10.36   1
  -1  -8  -1  117.93   10.65   1
  -2  -8  -1  148.55   12.27   1
   2  -8   1  141.12   11.32   1
  -3  -8  -1  156.13   12.75   1
   3  -8   1  136.59   10.87   1
   4  -8   1   88.60    8.01   1
  -4  -8  -1   78.47   10.96   1
   4   8   1   69.42   10.11   1
   5  -8   1   35.49    5.51   1
  -5  -8  -1   36.81    7.01   1
   5   8   1   29.66    6.19   1
  -6  -8  -1    0.76    2.84   1
   6  -8   1    1.38    1.61   1
   6   8   1    4.51    3.57   1
   1  -9  -1   71.89   10.33   1
  -1  -9   1   67.40    9.97   1
   0  -9  -1  146.66   12.45   1
   0  -9   1  122.88   11.86   1
   1  -9   1   50.02    8.38   1
  -1  -9  -1   52.26    8.80   1
  12   0  -2  167.63   13.79   2
  12   0  -2  146.85    8.61   1
  11   0  -2    1.02    2.55   2
  11   0  -2   -0.56    1.03   1
  10   0  -2   98.18    9.58   2
  10   0  -2  102.81    6.54   1
  10   0  -2  106.26    6.72   1
   9   0  -2   -0.10    0.67   1
   9   0  -2   -0.51    1.55   2
   9   0  -2   -0.38    0.86   1
   8   0  -2  685.78   27.50   1
   8   0  -2  696.27   31.13   2
   8   0  -2  686.13   27.32   1
   7   0  -2   -0.54    0.87   2
   7   0  -2   -0.38    0.38   1
   7   0  -2    0.16    0.71   1
  -7   0   2   -0.16    0.50   1
   6   0  -2 1742.72   63.92   1
   6   0  -2 1700.38   66.42   2
  -6   0   2 1788.97   63.47   1
   6   0  -2 1716.50   63.76   1
  -5   0   2   -0.55    0.47   1
   5   0  -2   -0.70    0.39   1
   5   0  -2   -0.10    0.62   1
   5   0  -2   -0.84    0.87   2
   4   0  -2  145.93    6.99   1
  -4   0   2  158.86    7.01   1
   4   0  -2  139.30    8.06   2
   4   0  -2  148.88    7.05   1
  -4   0   2  161.67    7.02   1
  -3   0   2   -0.45    0.29   1
  -3   0   2    0.70    0.54   1
   3   0  -2   -0.56    0.29   1
   3   0  -2   -0.29    0.35   1
   3   0  -2    0.64    0.76   2
   2   0  -2 2587.46   97.66   1
  -2   0   2 2855.11   97.14   1
  -2   0   2 2711.43   97.15   1
   1   0  -2   -0.90    0.28   1
  -1   0   2   -0.78    0.35   1
  -1   0   2   -0.90    0.30   1
   1   0  -2   -0.77    0.34   1
   1   0   2    0.44    0.31   1
   1   0   2   -0.03    0.18   1
  -1   0  -2    0.11    0.21   1
  -1   0  -2    0.13    0.32   1
   2   0   2  150.23    6.73   1
  -2   0  -2  151.42    6.81   1
  -2   0  -2  166.26    6.74   1
  -3   0  -2   -1.36    0.42   2
  -3   0  -2   -0.45    0.41   1
   3   0   2   -1.15    0.32   1
  -3   0  -2   -0.31    0.50   1
   3   0   2   -1.24    0.35   1
   4   0   2 1699.95   59.07   1
  -4   0  -2 1618.88   59.29   1
  -4   0  -2 1548.58   60.34   2
  -4   0  -2 1674.25   58.84   1
   4   0   2 1567.76   58.90   1
   5   0   2    0.27    0.55   1
  -5   0  -2   -0.61    0.69   2
   5   0   2   -0.02    0.57   1
  -5   0  -2   -0.40    0.47   1
  -6   0  -2 1590.28   62.58   2
   6   0   2 1734.57   60.35   1
   6   0   2 1603.37   60.26   1
  -6   0  -2 1625.90   59.77   1
   7   0   2   -0.67    0.42   1
  -7   0  -2    0.59    0.67   1
   7   0   2    1.31    0.86   1
   8   0   2  373.43   16.18   1
   8   0   2  381.50   16.29   1
   9   0   2   -0.59    0.78   1
   9   0   2   -0.51    0.67   1
  10   0   2  207.68   10.33   1
  10   0   2  194.71   10.16   1
  11   0   2    0.22    1.04   1
  12   0   2  195.73   10.43   1
  12  -1  -2   90.89   11.87   2
  12   1  -2   75.50    6.61   1
  12   1  -2   91.63   11.72   2
  11  -1  -2   14.87    4.91   2
  11   1  -2   12.89    3.01   1
  11   1  -2   12.86    4.36   2
  10  -1  -2  369.77   15.38   1
  10  -1  -2  369.75   14.83   1
  10  -1  -2  348.15   20.73   2
  10   1  -2  346.70   17.47   1
  10   1  -2  383.26   20.92   2
   9  -1  -2  203.62    9.22   1
   9  -1  -2  199.79    8.86   1
   9  -1  -2  172.74   12.81   2
   9   1  -2  197.21   10.76   1
   9   1  -2  213.76   13.29   2
   9   1  -2  177.02   10.70   1
   8  -1  -2  228.19   10.03   1
   8  -1  -2  224.26   13.96   2
   8  -1  -2  233.13   10.28   1
  -8  -1   2  232.29   11.44   1
   8   1  -2  234.25   13.84   2
   8   1  -2  233.88   12.08   1
   8   1  -2  235.64   11.87   1
   7  -1  -2   -0.89    1.14   2
   7  -1  -2   -0.12    0.59   1
  -7  -1   2    0.93    1.04   1
   7  -1  -2    0.01    0.43   1
   7   1  -2   -0.30    0.74   1
   7   1  -2    0.15    0.75   1
   7   1  -2    0.56    1.46   2
   6  -1  -2  294.91   11.89   1
  -6  -1   2  292.51   13.31   1
   6  -1  -2  300.29   12.09   1
   6  -1  -2  272.71   14.87   2
   6   1  -2  291.35   13.45   1
   6   1  -2  285.74   14.52   2
   6   1  -2  299.31   13.67   1
   5  -1  -2   18.09    1.56   1
  -5  -1   2   16.00    2.41   1
   5  -1  -2   14.43    2.73   2
   5  -1  -2   19.53    1.73   1
   5   1  -2   17.61    2.54   1
  -5   1   2   18.79    1.31   1
   5   1  -2   12.83    2.56   2
   4  -1  -2 2864.58  110.55   2
   4  -1  -2 2927.89  108.64   1
   4  -1  -2 2965.76  108.63   1
  -4  -1   2 2995.59  109.69   1
  -4   1   2 3103.13  107.92   1
  -4   1   2 3107.45  108.07   1
   4   1  -2 3231.90  110.05   1
   4   1  -2 3079.55  110.39   2
   3  -1  -2   83.86    4.31   1
   3  -1  -2   87.85    4.49   1
   3  -1  -2   84.01    4.43   1
  -3  -1   2   88.63    4.81   1
  -3  -1   2   85.75    4.92   1
  -3   1   2   80.14    3.95   1
   3   1  -2   86.09    4.91   1
  -3   1   2   78.41    3.85   1
   3   1  -2   82.60    4.92   1
   2  -1  -2 1598.29   59.25   1
   2  -1  -2 1694.15   59.91   2
  -2  -1   2 1616.54   59.81   1
   2  -1  -2 1578.05   59.25   1
  -2  -1   2 1735.95   59.73   1
  -2   1   2 1643.89   58.89   1
   2   1  -2 1703.79   59.83   1
  -2   1   2 1531.24   59.17   1
   2   1  -2 1649.26   59.83   1
  -1  -1   2 1799.28   62.78   1
   1  -1  -2 1660.24   62.38   1
  -1  -1   2 1705.04   62.83   1
  -1   1   2 1718.87   62.36   1
   1   1  -2 1903.58   63.01   1
   1   1  -2 1720.70   62.77   1
  -1   1   2 1615.31   62.48   1
   0  -1  -2  344.13   13.28   1
   0  -1  -2  320.51   13.14   1
   0  -1   2  340.63   13.15   1
   0  -1   2  331.83   13.22   1
   0   1  -2  323.35   13.09   1
   0   1   2  323.37   13.15   1
   0   1  -2  362.96   13.27   1
   0   1   2  308.75   13.11   1
   1  -1   2  389.86   15.14   1
  -1  -1  -2  390.70   15.50   1
  -1  -1  -2  397.34   15.57   1
  -1   1  -2  411.22   15.15   1
   1   1   2  382.26   15.51   1
   1   1   2  395.52   15.54   1
  -1   1  -2  395.76   15.01   1
  -2  -1  -2 4652.28  154.83   1
  -2  -1  -2 4770.25  154.36   1
   2  -1   2 4377.38  154.88   1
   2  -1   2 4285.99  155.24   1
   2   1   2 4564.53  154.36   1
  -2   1  -2 3879.19  153.70   1
   2   1   2 4183.48  154.19   1
  -2   1  -2 4337.78  154.72   1
  -2   1  -2 3809.25  153.69   1
   3  -1   2   19.31    1.67   1
   3  -1   2   20.19    1.70   1
  -3  -1  -2   16.19    2.20   2
  -3  -1  -2   18.75    2.00   1
  -3  -1  -2   23.32    2.23   1
   3   1   2   19.26    2.10   1
  -3   1  -2   23.06    1.43   1
  -3   1  -2   20.07    2.72   2
  -3   1  -2   19.68    1.36   1
   3   1   2   22.01    2.22   1
   4  -1   2  728.18   27.76   1
  -4  -1  -2  819.79   29.51   2
  -4  -1  -2  716.58   28.59   1
   4  -1   2  705.97   27.70   1
   4  -1   2  709.95   27.27   1
   4   1   2  790.15   29.05   1
  -4   1  -2  763.92   29.79   2
   5  -1   2   30.08    2.19   1
  -5  -1  -2   31.33    2.86   1
   5  -1   2   30.53    2.00   1
  -5  -1  -2   26.33    3.61   2
  -5   1  -2   33.86    4.32   2
   5   1   2   23.05    3.16   1
   5   1   2   34.78    3.12   1
  -6  -1  -2   23.48    3.59   2
   6  -1   2   24.56    1.87   1
   6  -1   2   24.76    2.02   1
  -6  -1  -2   21.01    2.78   1
   6   1   2   25.05    3.23   1
   6   1   2   18.61    2.84   1
  -7  -1  -2    4.79    1.51   1
   7  -1   2    3.68    0.95   1
   7  -1   2    4.24    1.10   1
   7   1   2    1.92    1.24   1
   7   1   2    2.00    1.28   1
   8  -1   2  727.12   27.66   1
  -8  -1  -2  713.23   28.93   1
   8  -1   2  743.70   27.38   1
   8   1   2  726.01   29.73   1
   8   1   2  721.97   29.85   1
   9  -1   2   -0.04    0.47   1
   9   1   2    0.27    0.86   1
   9   1   2    0.60    1.05   1
  10   1   2  327.17   16.05   1
  11   1   2    3.26    1.90   1
  12   1   2    2.83    1.75   1
  12  -2  -2  157.52   13.96   2
  12   2  -2  153.66   11.04   1
  12   2  -2  181.01   13.95   2
  11  -2  -2   51.67    8.40   2
  11   2  -2   34.86    5.51   1
  11   2  -2   50.12    7.93   2
  10  -2  -2    0.18    1.91   2
  10   2  -2    0.27    1.23   1
  10   2  -2   -0.11    1.91   2
   9  -2  -2   -1.80    1.46   2
   9   2  -2   -0.09    1.66   2
   9   2  -2   -0.19    1.11   1
   8  -2  -2  377.51   19.74   2
  -8  -2   2  357.35   17.19   1
   8   2  -2  351.17   18.45   2
   8   2  -2  361.18   17.84   1
   7  -2  -2  203.26   12.47   2
  -7  -2   2  203.70   11.14   1
   7   2  -2  203.07   11.79   2
   7   2  -2  198.06   11.30   1
  -6  -2   2 1308.46   50.33   1
   6  -2  -2 1364.45   52.00   2
   6   2  -2 1227.37   50.46   1
   6   2  -2 1360.56   50.82   2
   6   2  -2 1264.54   50.28   1
   5  -2  -2   53.36    2.86   1
  -5  -2   2   48.66    4.37   1
   5  -2  -2   51.96    4.80   2
   5  -2  -2   49.32    2.91   1
   5   2  -2   49.05    4.47   1
   5   2  -2   52.57    4.40   2
   5   2  -2   53.86    4.50   1
   4  -2  -2  104.05    4.90   1
  -4  -2   2  101.13    6.49   1
   4  -2  -2  102.10    5.27   1
   4  -2  -2  100.72    6.62   2
  -4   2   2  106.07    4.58   1
   4   2  -2  103.67    6.58   1
   4   2  -2   96.11    6.35   1
   4   2  -2  106.80    6.20   2
  -3  -2   2  149.68    8.33   1
   3  -2  -2  164.18    7.12   1
  -3  -2   2  167.95    8.37   1
   3  -2  -2  151.24    8.14   2
   3  -2  -2  161.53    7.02   1
  -3   2   2  163.11    6.89   1
   3   2  -2  161.39    8.42   1
  -3   2   2  144.85    7.08   1
   3   2  -2  157.21    8.47   1
  -2  -2   2 1861.31   70.06   1
   2  -2  -2 2025.52   69.20   1
   2  -2  -2 1919.33   69.58   2
  -2  -2   2 1933.72   70.40   1
   2  -2  -2 1845.09   69.00   1
   2   2  -2 1885.33   70.35   1
  -2   2   2 2011.18   69.03   1
   2   2  -2 1828.52   70.09   1
  -2   2   2 1865.54   68.95   1
   1  -2  -2  117.89    6.02   1
  -1  -2   2  113.95    6.34   1
  -1  -2   2  125.50    6.65   1
   1  -2  -2  117.05    5.63   2
  -1   2   2  120.61    6.02   1
  -1   2   2  118.53    5.97   1
   1   2  -2  117.56    6.39   1
   0  -2  -2 2983.64  112.17   1
   0  -2   2 3129.16  112.22   1
   0  -2  -2 3233.17  112.34   1
   0  -2   2 3071.81  112.35   1
   0   2  -2 3322.98  112.31   1
   0   2   2 3168.83  112.32   1
   0   2  -2 3139.90  112.26   1
   0   2   2 2905.41  112.05   1
   1  -2   2  100.69    5.32   1
  -1  -2  -2  106.50    5.81   1
  -1  -2  -2   98.84    5.64   1
  -1   2  -2  104.67    5.24   1
   1   2   2  104.02    5.72   1
  -1   2  -2  106.33    5.28   1
   1   2   2   92.71    5.59   1
   2  -2   2  105.61    5.15   1
  -2  -2  -2  100.66    5.96   1
  -2  -2  -2  104.67    4.77   2
  -2  -2  -2   95.77    5.80   1
   2  -2   2   96.61    4.95   1
  -2   2  -2  110.64    5.04   1
  -2   2  -2  103.14    5.00   1
   2   2   2   93.79    5.89   1
   2   2   2   97.40    5.90   1
  -3  -2  -2    0.37    0.51   2
   3  -2   2    0.77    0.46   1
   3  -2   2    1.25    0.52   1
  -3  -2  -2    0.37    0.62   1
  -3  -2  -2    0.56    0.64   1
  -3   2  -2    0.76    0.44   1
   3   2   2    0.29    0.74   1
   3   2   2   -0.14    0.68   1
  -3   2  -2    0.57    0.73   2
  -3   2  -2    1.25    0.53   1
  -4  -2  -2  822.04   32.86   1
  -4  -2  -2  873.01   32.26   2
   4  -2   2  824.11   30.78   1
   4  -2   2  832.17   30.60   1
   4   2   2  857.42   33.31   1
   4   2   2  811.30   33.03   1
  -5  -2  -2    9.89    2.13   2
  -5  -2  -2   10.07    2.14   1
  -5   2  -2   14.29    2.94   2
   5   2   2   12.42    2.43   1
   5   2   2   11.55    2.36   1
  -6  -2  -2 1102.26   44.34   1
  -6  -2  -2 1154.96   44.78   2
   6   2   2 1194.17   45.34   1
   6   2   2 1142.40   44.97   1
  -7  -2  -2    0.52    0.93   1
   7   2   2    0.20    0.74   1
   7   2   2   -0.24    0.86   1
  -8  -2  -2  208.12   10.71   1
   8   2   2  182.81   10.88   1
   8   2   2  161.82   10.55   1
   9   2   2   -0.10    1.22   1
  10   2   2  261.36   14.51   1
  11   2   2    5.40    2.27   1
  12   2   2  260.01   15.08   1
  12   3  -2   90.83    8.77   1
  12   3  -2   90.35   11.21   2
  11  -3  -2    5.78    3.25   2
  11   3  -2    9.17    3.82   2
  11   3  -2    4.74    2.55   1
  10  -3  -2  272.72   17.84   2
  10   3  -2  274.03   16.18   1
  10   3  -2  259.03   16.18   2
   9  -3  -2   51.26    7.80   2
   9   3  -2   71.52    7.14   1
   9   3  -2   75.34    7.20   2
   8  -3  -2  106.01    9.22   2
  -8  -3   2  104.19    8.06   1
   8   3  -2  109.35    8.33   2
   8   3  -2  103.43    8.46   1
   7  -3  -2   38.89    5.87   2
  -7  -3   2   42.26    5.67   1
   7   3  -2   30.41    4.68   2
   7   3  -2   34.99    4.75   1
   7   3  -2   27.46    4.37   1
  -6  -3   2  190.24   11.28   1
   6  -3  -2  200.98   11.81   2
   6  -3  -2  185.52    8.30   1
   6   3  -2  205.09   11.55   1
   6   3  -2  183.37   10.44   2
   6   3  -2  202.23   11.68   1
   5  -3  -2   29.24    2.27   1
   5  -3  -2   29.31    2.47   1
  -5  -3   2   27.44    4.09   1
   5  -3  -2   37.29    4.87   2
   5   3  -2   23.51    3.91   1
   5   3  -2   16.23    3.06   1
   5   3  -2   27.59    3.58   2
   4  -3  -2 1541.10   56.58   2
   4  -3  -2 1507.18   54.36   1
  -4  -3   2 1456.40   56.95   1
   4  -3  -2 1482.68   54.25   1
   4   3  -2 1479.28   56.87   1
   4   3  -2 1473.85   57.07   1
  -4   3   2 1507.38   54.22   1
   4   3  -2 1382.91   54.89   2
  -3  -3   2   50.72    4.68   1
   3  -3  -2   57.15    4.31   2
   3  -3  -2   60.23    3.89   1
   3  -3  -2   56.04    3.72   1
   3   3  -2   51.16    4.67   1
  -3   3   2   52.35    3.52   1
   3   3  -2   56.62    4.76   1
   2  -3  -2  835.19   30.98   2
  -2  -3   2  812.11   32.52   1
   2  -3  -2  808.55   31.06   1
  -2  -3   2  787.89   32.01   1
   2   3  -2  801.09   32.24   1
   2   3  -2  776.25   32.23   1
  -2   3   2  820.12   30.90   1
  -1  -3   2    7.28    1.66   1
  -1  -3   2    8.24    1.93   1
   1  -3  -2    5.09    1.40   1
   1  -3  -2    8.81    1.38   2
   1  -3  -2    6.34    1.53   1
  -1   3   2    8.64    1.66   1
   1   3  -2   10.25    2.11   1
   1   3  -2    6.57    1.68   1
   0  -3  -2  128.54    7.26   1
   0  -3   2  120.54    7.22   1
   0  -3  -2  128.58    5.30   2
   0  -3   2  124.09    7.07   1
   0  -3  -2  136.89    7.44   1
   0   3   2  128.29    7.18   1
   0   3  -2  133.27    7.27   1
   0   3   2  133.27    7.97   1
  -1  -3  -2   89.62    5.99   1
   1  -3   2   94.10    5.73   1
   1  -3   2   94.19    5.58   1
  -1  -3  -2   94.51    6.09   1
   1   3   2   92.36    6.07   1
   1   3   2   86.43    5.85   1
  -1   3  -2  100.70    5.66   1
   2  -3   2 2504.74   92.43   1
   2  -3   2 2559.28   92.29   1
  -2  -3  -2 2594.95   90.40   2
  -2  -3  -2 2437.96   93.57   1
  -2  -3  -2 2767.03   94.04   1
   2   3   2 2553.23   93.81   1
  -2   3  -2 2565.91   92.12   1
  -2   3  -2 2579.13   92.59   2
   2   3   2 2334.09   93.35   1
  -3  -3  -2  205.88   10.91   1
   3  -3   2  220.44    9.38   1
  -3  -3  -2  195.04    8.68   2
   3  -3   2  205.98    9.47   1
  -3   3  -2  203.84    9.06   1
  -3   3  -2  200.60   10.26   2
   3   3   2  207.34   11.09   1
   3   3   2  213.17   11.03   1
  -4  -3  -2  485.60   21.14   1
   4  -3   2  469.50   18.71   1
  -4  -3  -2  466.33   19.04   2
   4  -3   2  479.01   18.61   1
   4   3   2  470.98   21.34   1
  -4   3  -2  490.94   18.08   1
   4   3   2  444.73   20.92   1
  -4   3  -2  497.61   20.93   2
   5  -3   2   16.50    1.67   1
   5  -3   2   19.74    1.71   1
  -5  -3  -2   20.56    2.81   2
  -5  -3  -2   22.55    3.48   1
   5   3   2   21.23    3.79   1
   5   3   2   26.02    4.33   1
  -6  -3  -2   16.76    2.93   2
  -6  -3  -2   13.71    2.93   1
   6   3   2   17.78    3.63   1
   6   3   2   22.55    4.14   1
  -7  -3  -2    4.17    2.07   2
  -7  -3  -2    4.19    2.03   1
   7   3   2    5.39    2.23   1
   7   3   2    3.18    1.69   1
  -8  -3  -2  220.28   12.59   1
   8   3   2  220.24   13.11   1
   9   3   2   15.80    3.63   1
  10   3   2  129.46   10.11   1
  11   3   2    0.06    1.48   1
  12   3   2    1.08    1.91   1
  11   4  -2   13.37    4.18   2
  11   4  -2   16.50    4.33   1
  10   4  -2    1.85    2.08   1
  10   4  -2    2.00    2.45   2
   9  -4  -2    1.69    2.40   2
   9   4  -2    2.57    2.19   1
   9   4  -2   -2.93    1.30   2
   8  -4  -2  353.15   20.07   2
  -8  -4   2  386.92   20.47   1
   8   4  -2  365.85   20.02   1
   8   4  -2  363.84   18.28   2
   7  -4  -2   53.27    7.14   2
  -7  -4   2   67.36    7.92   1
   7   4  -2   69.65    5.87   2
   7   4  -2   76.28    8.68   1
   6  -4  -2  714.37   27.64   1
  -6  -4   2  688.28   31.72   1
   6  -4  -2  739.18   31.77   2
   6  -4  -2  736.11   28.08   1
   6   4  -2  731.80   32.02   1
   6   4  -2  732.41   29.66   2
   6   4  -2  719.31   32.25   1
   5  -4  -2   41.96    5.37   2
   5  -4  -2   40.52    3.40   1
   5  -4  -2   51.73    3.74   1
  -5  -4   2   64.67    7.38   1
   5   4  -2   45.52    3.92   2
   5   4  -2   55.82    6.72   1
   5   4  -2   59.26    7.22   1
   4  -4  -2    0.17    0.67   1
   4  -4  -2    0.54    0.74   1
   4  -4  -2   -0.42    0.79   2
  -4  -4   2    0.80    1.17   1
  -4   4   2    0.02    0.69   1
   4   4  -2    0.19    0.66   2
   4   4  -2   -0.07    0.97   1
   3  -4  -2   39.01    4.30   1
   3  -4  -2   32.66    3.85   1
  -3  -4   2   39.74    5.42   1
   3  -4  -2   32.84    3.84   2
   3   4  -2   19.73    3.42   1
   3   4  -2   30.47    2.51   2
  -3   4   2   30.83    3.56   1
   2  -4  -2  693.99   28.25   1
   2  -4  -2  669.04   27.16   2
  -2  -4   2  712.94   29.85   1
  -2  -4   2  783.58   29.76   1
  -2   4   2  697.98   27.90   1
   2   4  -2  649.56   29.18   1
  -1  -4   2  379.27   17.92   1
   1  -4  -2  359.38   16.97   1
   1  -4  -2  389.95   17.29   1
  -1  -4   2  385.32   17.55   1
  -1   4   2  379.52   16.90   1
   1   4  -2  391.30   17.73   1
   0  -4  -2 1018.46   39.56   1
   0  -4   2  995.07   39.15   1
   0  -4   2  961.55   39.54   1
   0  -4  -2  928.51   39.23   1
   0   4   2 1038.17   39.29   1
   0   4  -2 1030.02   39.33   1
   1  -4   2  201.79   11.01   1
  -1  -4  -2  191.79   11.19   1
   1  -4   2  212.71   10.83   1
  -1  -4  -2  229.50   11.70   1
  -1   4  -2  212.06    9.72   2
   1   4   2  239.29   11.74   1
  -1   4  -2  205.12   10.70   1
   2  -4   2    4.04    1.33   1
  -2  -4  -2    5.70    1.78   1
   2  -4   2    7.47    1.90   1
  -2  -4  -2    9.77    2.46   1
   2   4   2    9.52    2.38   1
  -2   4  -2   12.34    2.25   1
  -2   4  -2   13.25    2.31   2
   3  -4   2    7.13    1.66   1
   3  -4   2    6.59    1.70   1
  -3  -4  -2    2.77    1.48   1
   3   4   2    1.95    1.37   1
  -3   4  -2    5.67    1.72   2
  -3   4  -2    6.02    1.54   1
   4  -4   2  649.08   25.91   1
  -4  -4  -2  647.28   28.35   1
   4  -4   2  626.20   25.53   1
  -4   4  -2  653.52   25.08   1
   4   4   2  656.62   28.49   1
  -4   4  -2  672.91   27.44   2
   5  -4   2  140.29    7.44   1
   5  -4   2  159.58    7.50   1
  -5  -4  -2  155.52   10.00   1
   5   4   2  145.65   10.14   1
   5   4   2  153.26   10.17   1
   6  -4   2  803.93   29.90   1
   6  -4   2  795.88   29.89   1
  -6  -4  -2  808.46   34.19   1
   6   4   2  761.45   34.37   1
   6   4   2  810.75   36.17   1
  -7  -4  -2   45.93    6.15   1
   7   4   2   54.92    7.23   1
   8   4   2   43.26    6.39   1
   9   4   2   21.80    4.76   1
  10   4   2   25.93    5.43   1
  11   4   2   52.95    7.36   1
  10   5  -2  145.91   12.53   1
   9   5  -2   61.23    8.99   1
   9   5  -2   66.64    6.54   2
   8   5  -2   22.84    4.02   2
   8   5  -2   15.41    4.73   1
   7  -5  -2   17.60    2.35   1
   7  -5  -2   18.93    2.79   1
  -7  -5   2   10.93    3.21   1
   7   5  -2   21.38    5.18   1
   7   5  -2   16.47    3.19   2
   6  -5  -2  147.54    7.97   1
  -6  -5   2  151.62   11.12   1
   6  -5  -2  150.24    8.05   1
   6   5  -2  131.23   10.75   1
   6   5  -2  147.98    8.28   2
   5  -5  -2   29.40    3.78   1
   5  -5  -2   27.44    3.56   1
  -5  -5   2   18.50    4.06   1
   5   5  -2   21.68    2.85   2
   5   5  -2   28.68    5.15   1
   4  -5  -2  673.03   27.98   1
   4  -5  -2  659.79   27.74   1
  -4  -5   2  721.29   31.17   1
   4   5  -2  689.03   26.06   2
   4   5  -2  672.31   30.73   1
  -4   5   2  663.35   27.21   1
   3  -5  -2  304.81   15.01   1
  -3  -5   2  320.59   17.11   1
   3  -5  -2  328.83   15.41   1
  -3   5   2  304.17   14.58   1
   3   5  -2  300.84   16.72   1
   3   5  -2  328.53   12.67   2
   2  -5  -2  418.38   19.36   1
  -2  -5   2  413.90   20.65   1
  -2   5   2  426.54   18.93   1
   2   5  -2  433.21   20.70   1
  -1  -5   2   73.84    6.67   1
  -1  -5   2   82.37    6.63   1
   1  -5  -2   75.65    6.26   1
   1  -5  -2   75.97    6.17   1
  -1   5   2   76.81    6.00   1
   1   5  -2   70.66    6.37   1
   0  -5  -2  120.86    8.36   1
   0  -5  -2  129.38    8.53   1
   0  -5   2  112.70    8.26   1
   0  -5   2  117.06    8.03   1
   0   5   2  109.86    7.81   1
   0   5  -2  118.15    8.08   1
   0   5  -2  115.20    5.81   2
   1  -5   2  170.39    9.91   1
  -1  -5  -2  164.55   10.48   1
   1  -5   2  155.27    9.95   1
  -1  -5  -2  155.91   10.27   1
  -1   5  -2  179.74    8.24   2
   1   5   2  169.70   10.31   1
  -1   5  -2  154.26    9.53   1
   2  -5   2 1025.99   40.75   1
  -2  -5  -2  987.94   41.75   1
   2   5   2 1018.28   41.68   1
  -2   5  -2 1019.60   40.06   1
  -2   5  -2 1016.07   39.01   2
   3  -5   2  165.08    9.31   1
   3  -5   2  158.75    9.44   1
  -3  -5  -2  145.75   10.42   1
   3   5   2  176.35   11.00   1
  -3   5  -2  160.76    8.91   1
  -3   5  -2  165.68    9.15   2
  -4  -5  -2  326.00   16.99   1
   4  -5   2  291.62   14.16   1
   4  -5   2  300.68   14.57   1
  -4   5  -2  310.32   13.76   1
   4   5   2  307.48   16.77   1
  -5  -5  -2    0.56    1.32   1
   5  -5   2    2.26    1.32   1
   5  -5   2    0.69    0.82   1
   5   5   2   -0.71    1.43   1
   6  -5   2   63.15    4.37   1
   6  -5   2   56.09    4.12   1
  -6  -5  -2   61.06    7.42   1
   6   5   2   50.86    6.57   1
   7  -5   2  119.97    5.94   1
   7  -5   2  122.87    6.08   1
  -7  -5  -2  144.55   10.57   1
   7   5   2  106.61    9.70   1
   8   5   2  227.37   15.06   1
   9   5   2   24.98    5.90   1
  10   5   2   81.44    9.89   1
   9   6  -2    5.02    3.09   1
   8   6  -2   66.05    9.65   1
   7  -6  -2   74.31    5.42   1
  -7  -6   2   58.50    7.92   1
   7   6  -2   81.72   10.28   1
   6  -6  -2  190.02   10.44   1
  -6  -6   2  200.36   13.99   1
   6   6  -2  195.78   14.04   1
   5  -6  -2  111.92    7.49   1
  -5  -6   2  102.92    9.49   1
   5   6  -2   98.35    9.48   1
  -4  -6   2    0.15    1.34   1
   4  -6  -2   -0.41    0.92   1
   4   6  -2   -0.54    1.58   1
  -3  -6   2    3.09    2.61   1
   3  -6  -2    3.75    1.93   1
   3   6  -2    2.95    2.26   1
  -2  -6   2  129.51   10.16   1
   2  -6  -2  124.79    8.95   1
  -2   6   2  135.61    8.80   1
   2   6  -2  138.15   10.14   1
  -1  -6   2  199.70   12.65   1
   1  -6  -2  172.68   11.29   1
  -1   6   2  188.62   11.21   1
   1   6  -2  184.26   11.93   1
   0  -6   2  357.75   18.45   1
   0  -6  -2  335.17   17.81   1
   0   6  -2  348.28   13.70   2
   0   6   2  323.88   17.32   1
   0   6  -2  336.18   17.55   1
  -1  -6  -2   25.18    4.35   1
   1  -6   2   38.72    5.78   1
   1   6   2   36.62    5.69   1
  -1   6  -2   33.14    4.96   1
  -1   6  -2   39.71    3.17   2
   2  -6   2   48.62    6.12   1
  -2  -6  -2   41.95    6.39   1
  -2   6  -2   55.77    5.33   1
   2   6   2   65.18    7.87   1
  -2   6  -2   56.46    4.39   2
  -3  -6  -2   13.68    4.02   1
   3  -6   2   12.87    3.07   1
   3   6   2   21.34    4.64   1
  -3   6  -2   21.32    3.47   2
   4  -6   2  152.26    9.55   1
  -4  -6  -2  158.65   11.45   1
   4   6   2  137.38   10.85   1
  -5  -6  -2  212.53   14.15   1
   5  -6   2  230.43   12.02   1
   5   6   2  213.28   14.41   1
  -6  -6  -2  372.29   20.67   1
   6  -6   2  375.59   16.90   1
   6   6   2  361.17   20.80   1
  -7  -6  -2   19.93    5.01   1
   7  -6   2   23.06    2.98   1
   7  -6   2   25.41    3.20   1
   7   6   2   24.68    5.60   1
   8   6   2  114.49   10.78   1
   9   6   2    1.06    2.21   1
   8  -7  -2   -0.92    0.96   1
   8   7  -2    0.79    2.17   1
   7  -7  -2    0.54    1.18   1
   7   7  -2    2.45    2.65   1
  -6  -7   2   87.47   11.46   1
   6  -7  -2   76.90    6.48   1
   6   7  -2   92.93   11.51   1
  -5  -7   2  109.02   10.30   1
   5  -7  -2   96.76    7.68   1
   5   7  -2  100.09   10.10   1
  -4  -7   2  255.20   16.89   1
   4  -7  -2  255.96   14.45   1
   4   7  -2  264.94   17.07   1
   3  -7  -2  143.68   10.10   1
  -3  -7   2  135.49   11.46   1
   3   7  -2  147.20   11.69   1
   2  -7  -2  167.65   11.31   1
  -2  -7   2  157.04   12.26   1
   2   7  -2  166.23   12.19   1
   1  -7  -2   49.20    7.05   1
  -1  -7   2   69.11    9.29   1
   1   7  -2   44.88    6.45   1
   0  -7  -2    9.57    3.17   1
   0  -7   2    6.49    2.91   1
   0   7   2    9.87    3.73   1
  -1  -7  -2  102.63    9.13   1
   1  -7   2  124.12    9.70   1
   1   7   2   89.12    8.52   1
   2  -7   2  166.12   11.54   1
  -2  -7  -2  179.72   12.55   1
   2   7   2  153.60   11.78   1
  -3  -7  -2   94.07    8.89   1
   3  -7   2   86.24    7.70   1
   3   7   2   87.89   10.51   1
  -4  -7  -2   86.41    8.73   1
   4  -7   2   72.39    6.94   1
   4   7   2   90.47    8.86   1
  -5  -7  -2    1.15    2.38   1
   5  -7   2    0.53    1.24   1
   5   7   2   -0.82    1.48   1
   6  -7   2    0.79    1.27   1
  -6  -7  -2    0.31    1.94   1
   6   7   2    0.59    2.22   1
   7  -7   2   61.88    5.14   1
   7   7   2   75.96   10.60   1
   8   7   2  134.79   12.63   1
   5  -8  -2   31.90    5.37   1
  -5  -8   2   31.62    6.68   1
   5   8  -2   24.39    5.76   1
   4  -8  -2    2.17    1.77   1
  -4  -8   2    4.09    2.66   1
  -3  -8   2   27.37    6.62   1
   3  -8  -2   24.56    5.14   1
   2  -8  -2  159.07   11.79   1
  -2  -8   2  147.69   12.55   1
   1  -8  -2   93.37    9.01   1
  -1  -8   2   95.07    9.68   1
   0  -8  -2   38.76    6.63   1
   0  -8   2   37.47    6.40   1
   1  -8   2   36.31    6.51   1
  -1  -8  -2   30.76    5.79   1
   2  -8   2    6.11    3.08   1
  -2  -8  -2    7.27    3.35   1
  -3  -8  -2    6.54    3.49   1
   3  -8   2    4.92    2.60   1
  -4  -8  -2   64.82    8.92   1
   4  -8   2   81.71    7.80   1
   4   8   2   59.83   10.06   1
  -5  -8  -2   62.85    9.67   1
   5  -8   2   43.04    6.27   1
   5   8   2   41.10    7.20   1
   0  -9   2   19.22    5.45   1
   0  -9  -2   17.90    5.23   1
  12   0  -3   -0.52    1.14   1
  12   0  -3   -0.73    2.10   2
  11   0  -3  302.88   14.65   1
  11   0  -3  312.32   19.59   2
  10   0  -3   -0.90    1.41   2
  10   0  -3    1.10    1.07   1
  10   0  -3    0.67    1.05   1
   9   0  -3  543.80   26.81   2
   9   0  -3  516.31   22.63   1
   9   0  -3  565.85   22.79   1
  -8   0   3   -0.63    0.66   1
   8   0  -3   -0.27    0.61   1
   8   0  -3    0.14    0.87   1
   8   0  -3    0.43    1.58   2
   7   0  -3   15.14    3.43   2
   7   0  -3   19.76    2.86   1
  -7   0   3   19.93    2.63   1
   7   0  -3   24.77    3.15   1
   6   0  -3    0.31    0.48   1
  -6   0   3    0.00    0.54   1
   6   0  -3   -0.71    1.03   2
   6   0  -3    0.30    0.61   1
   5   0  -3 1026.43   38.73   1
  -5   0   3 1011.97   38.52   1
   5   0  -3 1021.03   38.79   1
   5   0  -3 1055.79   40.78   2
  -4   0   3   -0.06    0.56   1
   4   0  -3   -1.13    0.58   2
   4   0  -3   -1.24    0.31   1
   4   0  -3   -0.53    0.49   1
  -3   0   3 2331.17   86.03   1
   3   0  -3 2366.96   86.24   1
  -3   0   3 2469.40   86.31   1
  -2   0   3   -0.68    0.26   1
  -2   0   3   -0.55    0.34   1
   2   0  -3   -0.49    0.31   1
   2   0  -3   -0.63    0.27   1
   1   0  -3  155.05    7.27   1
  -1   0   3  153.95    7.30   1
  -1   0   3  149.15    7.17   1
   1   0  -3  149.97    7.28   1
   0   0  -3   -0.36    0.26   1
   0   0   3    0.20    0.45   1
   0   0   3    1.68    0.76   1
   0   0  -3    0.07    0.48   1
   0   0  -3    0.27    0.48   1
   1   0   3 2643.99   95.31   1
  -1   0  -3 2667.63   95.19   1
   1   0   3 2548.46   95.24   1
  -1   0  -3 2711.88   95.39   1
   2   0   3   -2.05    0.18   1
   2   0   3   -1.86    0.35   1
  -2   0  -3   -1.65    0.36   1
  -2   0  -3   -1.43    0.43   1
   3   0   3 2271.49   80.84   1
   3   0   3 2219.14   80.79   1
  -3   0  -3 2159.07   80.85   1
  -3   0  -3 2292.52   80.61   1
  -4   0  -3    0.06    0.39   1
   4   0   3   -0.37    0.30   1
   4   0   3    0.36    0.46   1
  -4   0  -3    0.19    0.64   2
  -5   0  -3   90.74    5.06   1
   5   0   3   89.57    5.12   1
  -5   0  -3   81.00    5.99   2
   5   0   3   91.48    5.15   1
  -6   0  -3    0.59    0.77   1
   6   0   3   -0.41    0.53   1
   6   0   3   -0.02    0.58   1
   7   0   3  749.83   30.80   1
   7   0   3  850.17   31.19   1
  -7   0  -3  782.32   30.56   1
   8   0   3    0.14    0.71   1
   8   0   3    0.35    0.79   1
   9   0   3  345.71   15.51   1
   9   0   3  340.20   15.44   1
  10   0   3   -0.31    0.91   1
  10   0   3    3.61    1.62   1
  11   0   3   12.66    2.78   1
  12   0   3   -1.15    1.06   1
  12  -1  -3    8.43    4.29   2
  12   1  -3    4.89    3.79   2
  12   1  -3    6.77    2.46   1
  11  -1  -3   25.07    3.33   1
  11  -1  -3   20.11    2.50   1
  11  -1  -3   15.32    4.92   2
  11   1  -3   23.56    4.08   1
  11   1  -3   20.59    5.44   2
  10  -1  -3   -0.86    1.63   2
  10  -1  -3    0.09    0.77   1
  10  -1  -3   -0.49    0.82   1
  10   1  -3    1.35    1.42   1
  10   1  -3   -1.46    1.53   2
   9  -1  -3   97.19    9.07   2
   9  -1  -3   99.60    5.96   1
   9  -1  -3   92.76    5.46   1
   9   1  -3   94.07    6.77   1
   9   1  -3  101.84    7.23   1
   9   1  -3   87.25    8.31   2
   8  -1  -3    1.29    1.74   2
   8  -1  -3    0.46    0.69   1
   8  -1  -3    0.14    0.65   1
  -8  -1   3    0.21    0.86   1
   8   1  -3    0.36    1.40   2
   8   1  -3    0.45    0.83   1
   8   1  -3    1.96    1.28   1
   7  -1  -3  907.75   34.42   1
   7  -1  -3  916.88   34.87   1
   7  -1  -3  910.34   38.50   2
  -7  -1   3  920.07   35.91   1
   7   1  -3  870.81   37.81   2
   7   1  -3  900.35   36.10   1
   7   1  -3  949.03   36.51   1
   6  -1  -3   -0.33    0.41   1
   6  -1  -3    1.21    0.71   1
   6  -1  -3   -0.38    0.96   2
  -6  -1   3    0.73    0.89   1
  -6   1   3    0.52    0.55   1
   6   1  -3    2.27    1.51   2
   6   1  -3   -0.36    0.52   1
   6   1  -3    1.22    0.97   1
   5  -1  -3  220.11    9.54   1
   5  -1  -3  236.33   10.10   1
  -5  -1   3  209.04   10.52   1
   5  -1  -3  205.71   11.53   2
   5   1  -3  195.63   10.52   1
  -5   1   3  225.84    9.20   1
   5   1  -3  236.25   11.71   2
   4  -1  -3   62.42    3.71   1
  -4  -1   3   56.19    4.15   1
   4  -1  -3   61.56    4.81   2
   4  -1  -3   56.07    3.85   1
  -4   1   3   54.78    3.27   1
   4   1  -3   61.22    4.24   1
   4   1  -3   57.29    4.23   1
  -3  -1   3  855.14   32.01   1
   3  -1  -3  852.18   32.62   2
   3  -1  -3  776.28   31.67   1
   3  -1  -3  852.29   32.01   1
  -3  -1   3  819.99   32.12   1
   3  -1  -3  830.15   31.93   1
   3   1  -3  844.70   32.23   1
  -3   1   3  883.65   31.55   1
   3   1  -3  832.78   32.10   1
  -3   1   3  827.79   31.27   1
  -2  -1   3  272.74   10.72   1
  -2  -1   3  220.52   10.43   1
   2  -1  -3  234.10   10.52   1
   2   1  -3  260.49   10.69   1
   2   1  -3  220.40   10.41   1
  -2   1   3  223.08   10.34   1
  -2   1   3  236.37   10.14   1
  -1  -1   3 8123.36  310.51   1
   1  -1  -3 8817.97  311.71   1
   1  -1  -3 8201.47  309.45   1
  -1   1   3 8056.04  309.20   1
  -1   1   3 8795.84  310.58   1
   1   1  -3 9999.99  311.99   1
   1   1  -3 8560.25  310.65   1
   0  -1  -3   22.06    2.02   1
   0  -1   3   23.64    2.05   1
   0  -1  -3   18.84    1.87   1
   0   1   3   20.38    1.97   1
   0   1  -3   20.63    1.90   1
   0   1   3   20.60    1.93   1
  -1  -1  -3  894.77   34.50   1
   1  -1   3  933.91   34.45   1
  -1  -1  -3  975.00   34.73   1
  -1   1  -3  931.48   34.38   1
   1   1   3  943.58   34.65   1
  -1   1  -3  898.35   34.20   1
   1   1   3  885.21   34.54   1
  -2  -1  -3   41.92    3.10   1
   2  -1   3   36.39    2.76   1
   2  -1   3   35.03    2.73   1
  -2  -1  -3   41.27    3.06   1
   2   1   3   39.10    3.03   1
   2   1   3   35.47    2.95   1
  -2   1  -3   36.79    2.57   1
  -2   1  -3   37.14    2.83   1
  -2   1  -3   35.82    2.80   1
  -3  -1  -3  439.97   17.08   1
   3  -1   3  400.13   16.62   1
  -3  -1  -3  408.77   16.91   1
   3  -1   3  397.34   16.62   1
   3   1   3  397.03   17.01   1
  -3   1  -3  427.77   16.13   1
   3   1   3  418.31   17.08   1
  -3   1  -3  415.72   16.09   1
   4  -1   3  150.28    6.62   1
  -4  -1  -3  119.52    7.28   2
  -4  -1  -3  146.91    7.29   1
   4  -1   3  127.17    6.77   1
  -4   1  -3  147.13    6.28   1
   4   1   3  136.23    7.34   1
  -4   1  -3  142.03    8.04   2
  -5  -1  -3 1652.60   62.40   1
   5  -1   3 1734.04   61.20   1
   5  -1   3 1579.87   61.79   1
  -5  -1  -3 1686.95   63.53   2
   5  -1   3 1628.59   61.82   1
  -5   1  -3 1743.48   60.82   1
   5   1   3 1735.02   62.90   1
  -5   1  -3 1746.47   64.19   2
   6  -1   3   18.34    1.78   1
   6  -1   3   20.01    2.57   1
  -6  -1  -3   18.75    3.44   2
  -6  -1  -3   16.95    2.59   1
   6   1   3   18.94    2.90   1
   6   1   3   19.33    2.96   1
  -7  -1  -3  365.95   15.91   1
   7  -1   3  362.54   14.60   1
   7  -1   3  367.89   15.18   1
   7   1   3  337.98   16.28   1
   7   1   3  359.20   16.39   1
  -8  -1  -3   43.51    3.91   1
   8  -1   3   39.08    3.32   1
   8  -1   3   39.06    2.98   1
   8   1   3   42.14    4.24   1
   8   1   3   43.88    4.35   1
   9  -1   3   46.54    3.20   1
   9  -1   3   39.77    3.40   1
   9   1   3   40.94    5.09   1
   9   1   3   37.23    4.76   1
  10  -1   3   -0.04    0.63   1
  10   1   3   -0.34    1.16   1
  11   1   3  289.69   15.01   1
  12   1   3    0.81    1.33   1
  12  -2  -3    2.27    2.79   2
  12   2  -3    1.22    1.69   1
  12   2  -3    2.33    3.13   2
  11  -2  -3  256.11   17.50   2
  11   2  -3  233.06   14.28   1
  11   2  -3  238.32   16.28   2
  10  -2  -3    5.99    3.19   2
  10   2  -3   18.08    4.15   1
  10   2  -3   12.16    3.71   2
   9  -2  -3  274.76   16.98   2
   9   2  -3  285.09   15.27   1
   9   2  -3  269.72   16.13   2
   8  -2  -3    0.07    1.71   2
  -8  -2   3    1.93    1.42   1
   8   2  -3    0.12    1.56   2
   8   2  -3    0.18    1.09   1
   8   2  -3    1.03    0.74   1
   7  -2  -3   45.40    2.92   1
   7  -2  -3   50.19    6.68   2
   7  -2  -3   40.77    2.67   1
  -7  -2   3   38.65    4.84   1
   7   2  -3   39.45    5.22   1
   7   2  -3   34.19    4.93   2
   7   2  -3   38.44    4.70   1
  -6  -2   3    0.85    1.07   1
   6  -2  -3    1.12    0.61   1
   6  -2  -3    1.56    0.73   1
   6  -2  -3    2.24    1.67   2
   6   2  -3    0.23    1.26   2
   6   2  -3    2.34    1.56   1
   6   2  -3    1.01    1.06   1
   5  -2  -3 1098.11   40.49   1
   5  -2  -3 1094.09   43.40   2
  -5  -2   3 1150.48   42.96   1
   5  -2  -3 1089.72   40.72   1
   5   2  -3 1099.66   42.63   2
   5   2  -3 1072.58   42.56   1
   5   2  -3 1023.00   42.71   1
  -5   2   3 1099.25   39.57   1
   4  -2  -3   18.37    1.88   1
   4  -2  -3   22.76    3.42   2
   4  -2  -3   22.37    2.71   1
  -4  -2   3   15.37    2.55   1
   4   2  -3   12.60    2.22   1
  -4   2   3   20.51    1.84   1
   4   2  -3   15.02    2.62   1
   3  -2  -3 1636.31   62.17   2
  -3  -2   3 1702.83   62.22   1
   3  -2  -3 1673.93   61.10   1
  -3  -2   3 1606.71   62.43   1
   3  -2  -3 1679.15   61.25   1
  -3   2   3 1672.75   61.42   1
  -3   2   3 1594.88   61.35   1
   3   2  -3 1731.50   62.49   1
   3   2  -3 1752.40   62.77   1
   2  -2  -3  533.56   20.52   2
  -2  -2   3  555.16   21.04   1
  -2  -2   3  496.86   21.07   1
   2  -2  -3  494.77   20.06   1
  -2   2   3  507.60   19.91   1
   2   2  -3  509.37   20.97   1
   2   2  -3  469.88   20.89   1
  -2   2   3  509.42   20.24   1
  -1  -2   3  968.20   36.87   1
  -1  -2   3  992.42   37.26   1
   1  -2  -3  953.63   36.51   1
   1  -2  -3  935.48   36.49   1
   1   2  -3  985.99   37.09   1
  -1   2   3  983.16   36.52   1
  -1   2   3  929.46   36.45   1
   1   2  -3 1017.44   37.07   1
   0  -2  -3   28.12    2.67   1
   0  -2  -3   32.65    2.79   1
   0  -2   3   28.18    2.57   1
   0  -2   3   28.36    2.67   1
   0   2  -3   31.40    2.71   1
   0   2   3   33.39    2.81   1
   0   2  -3   33.02    2.75   1
   0   2   3   27.93    2.61   1
  -1  -2  -3 1400.17   53.34   1
   1  -2   3 1467.54   53.00   1
  -1  -2  -3 1472.47   53.53   1
  -1   2  -3 1411.39   52.71   1
   1   2   3 1427.03   53.49   1
  -1   2  -3 1459.24   52.85   1
   1   2   3 1409.14   53.38   1
  -2  -2  -3    1.63    0.90   1
   2  -2   3    3.07    1.05   1
  -2  -2  -3    2.31    1.03   1
   2  -2   3    4.25    1.09   1
   2   2   3    4.68    1.44   1
   2   2   3    6.55    1.76   1
  -2   2  -3    6.09    1.34   1
  -2   2  -3    3.56    1.04   1
   3  -2   3 1842.12   65.87   1
  -3  -2  -3 1782.49   67.27   1
   3  -2   3 1759.76   65.77   1
  -3  -2  -3 1744.10   66.09   2
  -3  -2  -3 2030.25   69.08   1
  -3   2  -3 1789.32   65.46   1
   3   2   3 1767.45   67.43   1
  -4  -2  -3   22.41    2.75   2
   4  -2   3   20.53    1.97   1
   4  -2   3   22.55    1.87   1
  -4  -2  -3   19.98    2.82   1
   4   2   3   19.79    2.99   1
   4   2   3   14.38    2.45   1
  -4   2  -3   17.22    3.06   2
  -4   2  -3   19.99    1.54   1
  -5  -2  -3   64.53    5.10   1
   5  -2   3   75.43    4.07   1
  -5  -2  -3   66.23    5.03   2
   5  -2   3   73.04    3.80   1
   5   2   3   75.96    5.67   1
   5   2   3   64.68    5.39   1
  -5   2  -3   77.22    5.94   2
  -6  -2  -3   56.69    4.99   2
   6  -2   3   65.25    3.29   1
  -6  -2  -3   57.82    4.88   1
   6  -2   3   63.94    3.21   1
   6   2   3   60.25    5.32   1
   6   2   3   60.35    5.30   1
  -7  -2  -3 1378.74   54.43   1
   7   2   3 1464.68   55.36   1
  -8  -2  -3   16.25    3.18   1
   8   2   3    9.68    2.74   1
   8   2   3   16.95    3.35   1
   9   2   3  748.74   32.14   1
  10   2   3   18.74    4.03   1
  11   2   3   45.20    6.08   1
  12   2   3    2.50    2.30   1
  12  -3  -3    2.74    2.92   2
  12   3  -3   -1.57    2.25   2
  12   3  -3    0.62    1.85   1
  11  -3  -3    3.06    2.80   2
  11   3  -3    0.25    1.79   1
  11   3  -3    2.49    2.88   2
  10  -3  -3    1.09    2.41   2
  10   3  -3    1.42    1.76   1
  10   3  -3   -1.39    1.72   2
   9  -3  -3  190.49   13.30   2
   9   3  -3  151.59   11.34   1
   9   3  -3  169.01   11.69   2
  -8  -3   3   -0.60    1.17   1
   8  -3  -3    0.20    1.49   2
   8   3  -3   -1.23    1.12   1
   8   3  -3    0.60    1.49   2
  -7  -3   3  437.68   20.47   1
   7  -3  -3  432.13   16.19   1
   7  -3  -3  410.63   16.13   1
   7  -3  -3  412.52   21.08   2
   7   3  -3  379.52   20.17   1
   7   3  -3  443.02   20.09   2
   7   3  -3  410.94   20.20   1
   6  -3  -3   82.28    5.19   1
   6  -3  -3   95.36    7.62   2
  -6  -3   3   99.94    7.50   1
   6  -3  -3   94.63    4.95   1
   6   3  -3   95.65    6.83   2
   6   3  -3  100.07    7.67   1
   6   3  -3  102.61    7.47   1
   5  -3  -3  139.43    7.44   1
   5  -3  -3  146.71    7.02   1
   5  -3  -3  137.41    9.01   2
  -5  -3   3  132.29    8.98   1
   5   3  -3  150.25    9.47   1
   5   3  -3  139.16    8.97   1
  -5   3   3  144.12    6.56   1
   5   3  -3  139.37    8.22   2
  -4  -3   3  105.18    7.42   1
   4  -3  -3  103.26    5.82   1
   4  -3  -3  108.45    5.84   1
   4  -3  -3  103.40    7.00   2
   4   3  -3   94.23    7.14   1
   4   3  -3  111.79    7.40   1
  -4   3   3  103.56    5.88   1
  -4   3   3  103.36    5.92   1
   3  -3  -3  209.62    9.60   1
   3  -3  -3  189.30    9.39   1
  -3  -3   3  196.13   10.89   1
   3  -3  -3  203.12   10.13   2
   3   3  -3  212.42   11.13   1
  -3   3   3  201.85    9.47   1
   3   3  -3  189.93   10.59   1
  -2  -3   3    3.00    1.32   1
   2  -3  -3    3.69    1.24   2
  -2  -3   3    5.07    1.78   1
   2  -3  -3    4.70    1.29   1
   2   3  -3    4.00    1.58   1
   2   3  -3    3.20    1.35   1
  -2   3   3    3.17    1.19   1
   1  -3  -3 1327.10   49.59   1
  -1  -3   3 1252.37   49.83   1
  -1  -3   3 1338.70   50.40   1
   1  -3  -3 1337.18   49.65   1
   1  -3  -3 1340.25   48.28   2
   1   3  -3 1288.16   50.17   1
  -1   3   3 1311.01   49.42   1
   1   3  -3 1317.08   49.98   1
   0  -3   3  310.47   13.79   1
   0  -3  -3  306.59   13.87   1
   0  -3  -3  285.86   13.78   1
   0  -3   3  301.05   13.99   1
   0   3  -3  303.79   13.88   1
   0   3   3  308.74   13.81   1
   1  -3   3  640.41   26.67   1
  -1  -3  -3  662.82   27.29   1
  -1  -3  -3  674.93   27.19   1
   1  -3   3  633.78   26.34   1
   1   3   3  668.96   27.30   1
  -1   3  -3  705.51   26.70   1
   1   3   3  688.19   27.22   1
  -2  -3  -3   -0.42    0.74   1
   2  -3   3    1.88    0.90   1
  -2  -3  -3    1.48    1.18   1
   2  -3   3    1.31    0.81   1
  -2  -3  -3    1.51    0.55   2
   2   3   3    0.09    0.93   1
  -2   3  -3    2.90    1.14   1
   2   3   3    0.86    0.94   1
   3  -3   3  177.15    8.53   1
  -3  -3  -3  170.10    9.58   1
  -3  -3  -3  177.99    7.79   2
   3  -3   3  174.32    8.31   1
  -3   3  -3  174.53    9.34   2
  -3   3  -3  178.46    8.12   1
   3   3   3  151.91    9.43   1
   3   3   3  167.91    9.84   1
   4  -3   3  103.44    5.63   1
  -4  -3  -3   95.34    5.62   2
  -4  -3  -3  102.25    7.04   1
   4  -3   3   99.51    5.45   1
   4   3   3  102.41    7.32   1
  -4   3  -3  110.37    7.17   2
  -4   3  -3  108.60    5.18   1
   4   3   3  118.65    7.59   1
   5  -3   3 1228.65   44.50   1
  -5  -3  -3 1175.56   47.30   1
   5  -3   3 1249.82   44.69   1
  -5  -3  -3 1244.16   45.92   2
   5   3   3 1146.70   47.51   1
   5   3   3 1176.91   47.87   1
  -6  -3  -3  117.79    7.35   2
   6  -3   3  115.37    5.72   1
   6  -3   3  120.13    5.44   1
  -6  -3  -3  108.41    7.83   1
   6   3   3  126.96    8.77   1
   6   3   3  118.31    8.44   1
  -7  -3  -3  688.85   30.41   1
   7   3   3  712.70   31.25   1
   7   3   3  754.27   33.41   1
  -8  -3  -3    1.78    1.68   1
   8   3   3    0.99    1.61   1
   9   3   3   44.07    5.90   1
  10   3   3   25.32    4.84   1
  11   3   3  232.40   14.78   1
  11   4  -3  189.72   13.97   2
  11   4  -3  216.79   15.02   1
  10  -4  -3   36.49    6.90   2
  10   4  -3   27.74    5.55   1
  10   4  -3   33.87    5.98   2
   9  -4  -3  231.13   15.62   2
   9   4  -3  234.09   15.17   1
   9   4  -3  212.19   13.45   2
  -8  -4   3   26.01    6.19   1
   8  -4  -3   29.90    5.85   2
   8   4  -3   32.01    5.06   2
   8   4  -3   38.90    6.47   1
   7  -4  -3   76.56    7.49   2
  -7  -4   3   76.55    7.32   1
   7  -4  -3   69.47    4.54   1
   7  -4  -3   72.07    4.25   1
   7   4  -3   72.23    7.32   1
   7   4  -3   81.00    6.46   2
  -6  -4   3   23.99    4.61   1
   6  -4  -3   19.83    2.66   1
   6  -4  -3   18.53    3.98   2
   6  -4  -3   24.33    3.29   1
   6   4  -3   19.38    3.38   2
   6   4  -3   22.84    5.18   1
   6   4  -3   25.51    4.77   1
   5  -4  -3  479.85   19.81   1
  -5  -4   3  518.74   23.19   1
   5  -4  -3  471.14   21.76   2
   5  -4  -3  484.58   19.80   1
   5   4  -3  547.50   25.53   1
   5   4  -3  470.74   22.83   1
  -5   4   3  435.03   22.81   1
  -5   4   3  402.83   21.97   1
   5   4  -3  485.39   20.38   2
   4  -4  -3  296.95   13.59   1
   4  -4  -3  298.60   14.52   2
  -4  -4   3  307.68   15.94   1
   4  -4  -3  272.66   13.31   1
   4   4  -3  290.94   13.24   2
  -4   4   3  304.20   13.36   1
   4   4  -3  306.68   15.95   1
   3  -4  -3  385.33   16.82   1
  -3  -4   3  384.25   18.74   1
   3  -4  -3  365.18   16.80   1
   3  -4  -3  380.72   16.88   2
  -3   4   3  384.37   16.48   1
   3   4  -3  384.61   18.60   1
   2  -4  -3  258.41   11.44   2
  -2  -4   3  245.05   13.00   1
   2  -4  -3  258.71   12.35   1
  -2  -4   3  243.93   13.40   1
  -2   4   3  244.36   11.95   1
   2   4  -3  241.00   13.17   1
   1  -4  -3    1.03    0.63   2
  -1  -4   3    1.28    1.22   1
   1  -4  -3    1.44    1.07   1
   1  -4  -3    1.57    1.22   1
  -1  -4   3    2.09    1.34   1
  -1   4   3    3.14    1.44   1
   1   4  -3    0.65    0.97   1
   0  -4   3    2.59    1.46   1
   0  -4   3    3.34    1.44   1
   0  -4  -3    3.28    1.49   1
   0  -4  -3    2.60    1.39   1
   0  -4  -3    3.32    0.65   2
   0   4   3    1.92    1.27   1
   0   4  -3    2.10    1.21   1
  -1  -4  -3  506.52   22.19   1
   1  -4   3  489.55   21.60   1
   1  -4   3  501.67   21.32   1
  -1  -4  -3  507.96   22.08   1
  -1   4  -3  471.05   21.08   1
   1   4   3  499.71   21.97   1
  -2  -4  -3  294.71   14.32   1
   2  -4   3  243.87   12.67   1
  -2  -4  -3  257.23   13.63   1
  -2   4  -3  262.36   12.45   1
  -2   4  -3  265.11   12.44   2
   2   4   3  262.43   13.70   1
   3  -4   3 1043.70   41.50   1
  -3  -4  -3 1033.90   43.06   1
   3  -4   3 1110.74   41.27   1
   3   4   3 1162.86   43.67   1
  -3   4  -3 1040.72   40.86   1
  -3   4  -3 1063.85   41.94   2
   4  -4   3   36.42    3.45   1
  -4  -4  -3   48.75    5.92   1
   4  -4   3   42.42    3.51   1
  -4   4  -3   42.27    3.27   1
  -4   4  -3   38.82    4.73   2
   4   4   3   48.69    5.89   1
   5  -4   3   87.18    5.06   1
  -5  -4  -3   85.30    7.01   1
   5  -4   3   81.08    5.15   1
   5   4   3   76.53    6.87   1
   5   4   3   77.65    7.14   1
   6  -4   3   64.62    4.03   1
   6  -4   3   59.38    3.89   1
  -6  -4  -3   62.20    6.20   1
   6   4   3   60.96    7.33   1
  -7  -4  -3  420.73   20.86   1
   7   4   3  420.30   21.49   1
   8   4   3  161.88   11.67   1
   9   4   3  305.82   17.83   1
  10   4   3   13.59    3.84   1
  11   4   3   12.54    3.80   1
  10   5  -3    8.61    3.61   1
  10   5  -3    0.22    2.37   2
   9   5  -3  144.85   10.21   2
   9   5  -3  133.70   11.79   1
   8  -5  -3   39.51    6.73   2
   8   5  -3   45.99    5.83   2
   8   5  -3   30.14    6.27   1
   7  -5  -3  318.84   13.81   1
  -7  -5   3  317.66   18.32   1
   7  -5  -3  290.02   14.22   1
   7  -5  -3  323.20   17.90   2
   7   5  -3  318.01   18.68   1
   7   5  -3  320.00   15.57   2
   6  -5  -3   79.72    5.51   1
   6  -5  -3   73.36    5.25   1
  -6  -5   3   57.32    7.65   1
   6  -5  -3   69.49    6.86   2
   6   5  -3   80.96    7.99   1
   6   5  -3   75.25    5.64   2
  -5  -5   3   54.24    7.17   1
   5  -5  -3   68.43    5.25   1
   5  -5  -3   71.20    5.32   1
   5  -5  -3   72.18    6.30   2
   5   5  -3   66.90    4.86   2
   5   5  -3   62.05    7.57   1
  -4  -5   3    1.42    1.76   1
   4  -5  -3   -0.86    0.59   1
   4  -5  -3    2.66    1.38   1
   4  -5  -3    3.50    1.79   2
   4   5  -3    1.35    1.03   2
   4   5  -3    2.54    2.29   1
  -4   5   3    0.14    1.06   1
  -3  -5   3  444.80   21.30   1
   3  -5  -3  411.49   18.90   1
   3  -5  -3  407.45   19.06   1
   3  -5  -3  424.95   18.35   2
   3   5  -3  421.18   20.82   1
  -3   5   3  394.48   18.30   1
   2  -5  -3  264.53   11.79   2
   2  -5  -3  249.51   13.34   1
  -2  -5   3  279.63   15.16   1
   2  -5  -3  240.89   13.35   1
   2   5  -3  276.94   14.72   1
  -2   5   3  255.40   13.06   1
   1  -5  -3  884.40   39.04   1
  -1  -5   3  995.47   40.50   1
  -1  -5   3 1031.87   40.01   1
   1  -5  -3  938.85   39.11   1
   1   5  -3 1019.26   40.07   1
  -1   5   3  939.73   38.75   1
   0  -5  -3  158.78   10.01   1
   0  -5  -3  151.35    9.96   1
   0  -5   3  166.67   10.05   1
   0  -5   3  151.83   10.17   1
   0   5  -3  180.98   10.37   1
   0   5   3  157.39    9.77   1
   1  -5   3  236.89   13.14   1
  -1  -5  -3  236.70   13.32   1
  -1  -5  -3  231.64   13.25   1
   1  -5   3  238.88   12.68   1
  -1   5  -3  228.64   12.46   1
   1   5   3  234.71   13.17   1
  -1   5  -3  244.87   11.23   2
   2  -5   3   10.37    2.56   1
  -2  -5  -3   11.11    3.05   1
  -2   5  -3   18.52    2.92   2
   2   5   3   14.51    3.55   1
  -2   5  -3   21.09    3.49   1
   3  -5   3  122.73    8.25   1
   3  -5   3  138.59    8.17   1
  -3  -5  -3  130.54    9.46   1
  -3   5  -3  134.39    7.93   1
   3   5   3  131.89    9.49   1
  -3   5  -3  133.25    8.15   2
  -4  -5  -3  105.47    8.59   1
   4  -5   3  108.13    6.84   1
   4  -5   3  121.45    7.52   1
   4   5   3  104.13    8.55   1
  -4   5  -3  107.58    6.58   1
  -5  -5  -3  498.04   24.13   1
   5  -5   3  495.16   20.99   1
   5  -5   3  499.41   21.33   1
   5   5   3  500.28   24.38   1
   6  -5   3   42.32    3.51   1
  -6  -5  -3   47.67    6.66   1
   6  -5   3   37.71    3.49   1
   6   5   3   35.32    6.20   1
   7  -5   3  271.51   11.81   1
   7  -5   3  256.32   11.45   1
  -7  -5  -3  278.90   16.15   1
   7   5   3  276.85   16.71   1
   8   5   3    2.14    1.96   1
   9   5   3    5.44    3.02   1
  10   5   3   40.32    7.35   1
   9   6  -3  117.16   11.66   1
   8  -6  -3   21.31    3.11   1
   8  -6  -3   17.86    2.95   1
   8   6  -3   27.06    6.20   1
   7  -6  -3    6.66    2.01   1
  -7  -6   3    5.74    3.18   1
   7   6  -3    3.63    2.80   1
  -6  -6   3    0.92    2.08   1
   6  -6  -3    0.23    1.10   1
   6   6  -3    3.62    2.47   1
   6   6  -3    0.23    1.17   2
  -5  -6   3  229.53   15.04   1
   5  -6  -3  196.27   11.58   1
   5   6  -3  215.06    9.93   2
   5   6  -3  230.20   15.08   1
   4  -6  -3  106.51    7.82   1
  -4  -6   3  112.62    9.85   1
   4   6  -3  102.87    9.44   1
   4   6  -3  113.90    5.62   2
   3  -6  -3  166.44   10.28   1
  -3  -6   3  152.40   11.61   1
   3   6  -3  167.22   11.84   1
   3   6  -3  159.34    7.05   2
  -2  -6   3    5.08    2.61   1
   2  -6  -3    0.18    1.03   1
   2   6  -3    0.63    1.43   1
  -2   6   3   -0.41    1.00   1
  -1  -6   3    4.94    2.19   1
   1  -6  -3   -0.18    1.07   1
   1   6  -3   -0.02    1.09   1
  -1   6   3    0.50    1.40   1
   1   6  -3    0.70    0.74   2
   0  -6  -3    8.15    2.82   1
   0  -6   3    6.24    2.77   1
   0   6   3    8.72    2.83   1
   0   6  -3    6.48    2.37   1
   0   6  -3    7.70    1.62   2
   1  -6   3  439.18   21.73   1
  -1  -6  -3  426.24   21.76   1
   1   6   3  460.31   21.85   1
  -1   6  -3  427.30   18.40   2
  -1   6  -3  454.56   21.19   1
  -2  -6  -3  213.91   13.95   1
   2  -6   3  241.08   13.78   1
  -2   6  -3  258.49   13.34   1
  -2   6  -3  228.56   11.68   2
   2   6   3  246.49   14.50   1
   3  -6   3  257.26   14.22   1
  -3  -6  -3  250.77   15.33   1
  -3   6  -3  254.31   13.05   2
   3   6   3  261.50   15.50   1
  -4  -6  -3   50.71    7.03   1
   4  -6   3   64.29    5.81   1
   4   6   3   53.93    7.05   1
   5  -6   3    7.35    2.25   1
  -5  -6  -3    6.64    2.73   1
   5   6   3    2.44    1.95   1
  -6  -6  -3    5.15    2.83   1
   6  -6   3    8.57    2.43   1
   6   6   3    4.28    2.46   1
   7  -6   3  174.74    9.15   1
   7   6   3  187.80   13.87   1
   8   6   3   57.06    8.60   1
   9   6   3   74.71   10.38   1
   8  -7  -3   23.65    3.85   1
   8   7  -3   27.00    6.51   1
   7  -7  -3  127.47    8.54   1
   7   7  -3  114.44   11.64   1
   6  -7  -3   82.00    6.94   1
  -6  -7   3  113.30   13.46   1
   6   7  -3   86.11   10.78   1
  -5  -7   3   12.13    3.96   1
   5  -7  -3   14.83    3.33   1
   5   7  -3   15.34    4.51   1
  -4  -7   3    3.88    2.26   1
   4  -7  -3    3.33    2.05   1
   4   7  -3    9.28    3.87   1
   3  -7  -3   77.01    7.05   1
  -3  -7   3   82.93   10.35   1
   3   7  -3   52.05    7.71   1
  -2  -7   3   44.35    6.52   1
   2  -7  -3   48.30    6.32   1
   2   7  -3   55.45    8.14   1
   1  -7  -3  452.47   22.77   1
  -1  -7   3  439.95   23.78   1
   1   7  -3  455.71   23.25   1
   0  -7   3  218.06   14.49   1
   0  -7  -3  216.61   14.00   1
   1  -7   3   30.22    5.72   1
  -1  -7  -3   23.35    4.84   1
   1   7   3   21.07    4.40   1
   2  -7   3   19.79    4.56   1
  -2  -7  -3   13.43    3.87   1
   2   7   3   13.35    3.54   1
   3  -7   3   48.09    6.87   1
  -3  -7  -3   50.18    7.15   1
   3   7   3   35.08    5.79   1
   4  -7   3   68.57    6.54   1
  -4  -7  -3   62.44    8.34   1
   4   7   3   42.52    6.47   1
  -5  -7  -3  106.52    9.89   1
   5  -7   3   87.18    7.30   1
   5   7   3   70.91    9.16   1
   6  -7   3  137.23    9.06   1
  -6  -7  -3  137.25   11.76   1
   6   7   3  128.95   11.81   1
   7  -7   3   28.99    4.07   1
   7   7   3   26.07    6.05   1
  -5  -8   3   76.90   11.57   1
   5  -8  -3   73.78    7.33   1
   5   8  -3   85.26   11.77   1
   4  -8  -3   50.19    7.18   1
  -4  -8   3   48.26    8.03   1
  -3  -8   3   94.62   11.87   1
   3  -8  -3   79.17    9.46   1
   2  -8  -3   75.17    9.47   1
  -2  -8   3   72.18    9.93   1
   1  -8  -3   15.15    4.22   1
  -1  -8   3   12.32    4.13   1
   0  -8  -3   -0.61    1.78   1
   0  -8   3    0.31    1.79   1
   1  -8   3  123.55   10.81   1
  -1  -8  -3  127.04   11.08   1
   2  -8   3  125.00   10.64   1
  -2  -8  -3  128.98   11.38   1
  -3  -8  -3   74.78    9.65   1
   3  -8   3  107.64    9.34   1
  -4  -8  -3   56.91    9.28   1
   4  -8   3   51.73    7.67   1
   4   8   3   57.73   12.07   1
  -5  -8  -3    3.45    2.90   1
   5  -8   3    2.30    2.00   1
   5   8   3    3.08    2.83   1
  12   0  -4   79.01   11.07   2
  12   0  -4   94.81    6.77   1
  11   0  -4   -0.09    1.01   1
  11   0  -4    0.00    2.31   2
  10   0  -4  426.99   19.83   1
  10   0  -4  486.33   24.92   2
   9   0  -4    1.22    0.98   1
   9   0  -4   -0.91    1.82   2
   9   0  -4   -0.82    0.73   1
   8   0  -4  777.72   31.00   1
  -8   0   4  768.09   30.25   1
   8   0  -4  741.62   33.98   2
   8   0  -4  787.26   31.20   1
   7   0  -4   -0.27    1.03   2
   7   0  -4    1.19    0.89   1
  -7   0   4    0.39    0.74   1
   7   0  -4    0.12    0.71   1
   6   0  -4  438.33   19.16   1
  -6   0   4  459.32   18.94   1
   6   0  -4  473.49   19.31   1
   6   0  -4  460.64   21.31   2
  -5   0   4   -0.25    0.55   1
   5   0  -4    0.26    0.64   1
   5   0  -4   -0.04    0.55   1
   5   0  -4   -0.28    1.04   2
   4   0  -4  186.11    8.90   1
  -4   0   4  180.15    8.72   1
   3   0  -4    0.17    0.29   1
   3   0  -4   -0.36    0.22   1
  -3   0   4    0.15    0.38   1
  -3   0   4    0.54    0.55   1
   2   0  -4 1024.91   37.16   1
   2   0  -4  929.41   37.06   1
  -2   0   4  997.07   37.24   1
  -2   0   4  965.30   36.93   1
  -1   0   4    0.08    0.88   1
  -1   0   4   -2.04    0.24   1
   1   0  -4   -1.12    0.55   1
   1   0  -4   -0.44    0.74   1
   0   0   4  935.29   35.96   1
   0   0  -4 1020.08   36.15   1
   0   0  -4  945.38   35.96   1
   0   0  -4  904.13   35.81   1
   0   0   4  885.07   35.73   1
   1   0   4    0.18    0.71   1
   1   0   4    0.26    0.80   1
  -1   0  -4   -0.88    0.39   1
   1   0   4   -0.53    0.51   1
  -1   0  -4   -1.14    0.31   1
   2   0   4    3.46    1.38   1
  -2   0  -4    5.85    1.44   1
  -2   0  -4    5.79    1.58   1
   3   0   4   -0.32    0.19   1
   3   0   4    0.08    0.45   1
  -3   0  -4    2.16    0.87   1
  -3   0  -4   -0.21    0.39   1
  -4   0  -4 1587.16   59.20   1
   4   0   4 1595.30   58.95   1
   4   0   4 1609.10   59.21   1
   5   0   4   -0.22    0.57   1
   5   0   4    0.23    0.66   1
  -5   0  -4   -0.28    0.58   1
  -5   0  -4    0.63    0.97   2
  -6   0  -4  924.00   36.37   1
   6   0   4  970.65   36.53   1
   6   0   4  940.69   36.37   1
  -7   0  -4   -0.15    0.65   1
   7   0   4    0.08    0.71   1
   7   0   4    1.98    1.04   1
   8   0   4    3.79    1.47   1
   8   0   4    3.60    1.44   1
   9   0   4    0.14    0.84   1
   9   0   4   -0.30    0.90   1
  10   0   4  368.97   17.97   1
  10   0   4  353.91   16.80   1
  11   0   4   -0.85    0.89   1
  12   0   4  287.85   14.51   1
  12  -1  -4  119.18    6.44   1
  12  -1  -4  128.74   12.43   2
  12   1  -4  124.02    9.09   1
  12   1  -4  118.82   13.80   2
  11  -1  -4   32.21    4.24   1
  11  -1  -4   30.06    3.07   1
  11  -1  -4   23.88    5.95   2
  11   1  -4   30.40    5.05   1
  11   1  -4   33.70    6.50   2
  10  -1  -4  374.35   21.42   2
  10  -1  -4  377.65   15.88   1
  10  -1  -4  358.64   16.59   1
  10   1  -4  356.87   20.63   2
  10   1  -4  346.77   17.79   1
   9  -1  -4    1.73    2.41   2
   9  -1  -4    1.84    1.09   1
   9  -1  -4    1.09    1.04   1
   9   1  -4    1.83    1.36   1
   9   1  -4    1.95    2.10   2
   8  -1  -4   13.88    3.70   2
   8  -1  -4   21.69    2.81   1
   8  -1  -4   26.33    3.53   1
  -8  -1   4   22.63    3.58   1
   8   1  -4   16.33    3.06   1
   8   1  -4   19.96    4.34   2
   8   1  -4   13.41    2.75   1
   7  -1  -4    2.80    1.17   1
   7  -1  -4   -0.04    1.24   2
   7  -1  -4    0.87    0.83   1
  -7  -1   4    1.06    1.13   1
   7   1  -4    1.02    0.93   1
   7   1  -4   -0.43    1.19   2
   7   1  -4    0.44    0.84   1
   6  -1  -4  510.74   21.74   1
  -6  -1   4  562.60   23.21   1
   6  -1  -4  555.30   22.64   1
   6  -1  -4  566.06   24.99   2
   6   1  -4  522.62   24.32   2
   6   1  -4  549.55   23.43   1
  -6   1   4  587.62   21.61   1
   5  -1  -4  129.10    6.55   1
   5  -1  -4  120.57    8.00   2
   5  -1  -4  128.11    6.96   1
  -5  -1   4  119.59    7.06   1
   5   1  -4  121.07    7.83   2
   5   1  -4  117.15    7.17   1
  -5   1   4  126.94    6.10   1
   5   1  -4   93.67    6.55   1
   4  -1  -4 1350.96   51.94   1
  -4  -1   4 1372.71   52.09   1
   4  -1  -4 1447.49   51.73   1
   4  -1  -4 1392.20   52.98   2
   4   1  -4 1384.66   52.02   1
  -4   1   4 1371.89   50.95   1
   4   1  -4 1367.49   52.18   1
   3  -1  -4    9.51    1.93   1
   3  -1  -4    7.89    1.78   1
   3  -1  -4    5.58    1.46   1
  -3  -1   4    5.59    1.43   1
  -3  -1   4    5.32    1.40   1
   3   1  -4    5.06    1.20   1
  -3   1   4    7.81    1.93   1
   3   1  -4    6.36    1.51   1
  -3   1   4    7.30    1.47   1
   2  -1  -4   16.63    2.66   1
  -2  -1   4   14.30    2.22   1
  -2  -1   4   17.64    2.51   1
  -2   1   4   15.44    2.34   1
  -2   1   4   29.99    2.73   1
   2   1  -4   17.05    2.45   1
   1  -1  -4   33.59    3.04   1
  -1  -1   4   30.05    2.77   1
   1  -1  -4   28.51    2.85   1
   1   1  -4   35.57    2.89   1
  -1   1   4   31.96    3.02   1
  -1   1   4   38.06    3.21   1
  -1   1   4   37.66    3.03   1
   1   1  -4   32.66    2.86   1
   0  -1   4 1073.05   39.86   1
   0  -1  -4 1079.58   39.96   1
   0  -1  -4 1049.39   39.99   1
   0  -1   4 1095.80   39.76   1
   0   1  -4 1083.57   39.81   1
   0   1   4 1079.41   39.94   1
   0   1   4 1001.47   39.86   1
   0   1  -4 1006.97   39.54   1
  -1  -1  -4   22.42    2.41   1
   1  -1   4   25.41    2.42   1
   1  -1   4   23.59    2.45   1
  -1  -1  -4   21.34    2.80   1
  -1   1  -4   22.33    2.34   1
   1   1   4   23.53    2.43   1
  -1   1  -4   23.58    2.30   1
  -2  -1  -4 2579.58   96.35   1
  -2  -1  -4 2684.20   96.43   1
   2  -1   4 2650.89   96.49   1
  -2   1  -4 2536.39   96.37   1
   2   1   4 2611.23   96.47   1
  -2   1  -4 2595.40   96.38   1
   2   1   4 2749.67   96.64   1
  -2   1  -4 2848.04   96.21   1
  -3  -1  -4   51.70    3.75   1
  -3  -1  -4   54.59    4.29   1
   3  -1   4   47.83    3.71   1
   3  -1   4   42.64    3.55   1
   3   1   4   43.40    3.59   1
  -3   1  -4   49.50    3.40   1
   3   1   4   53.49    3.89   1
   4  -1   4 1205.01   49.90   1
  -4  -1  -4 1385.74   50.20   1
  -4  -1  -4 1330.32   50.59   2
   4  -1   4 1312.16   49.59   1
   4   1   4 1333.88   50.40   1
   4   1   4 1394.74   50.46   1
  -4   1  -4 1386.25   49.40   1
   5  -1   4    0.12    0.54   1
  -5  -1  -4   -0.62    0.63   2
   5  -1   4    0.05    0.72   1
  -5  -1  -4    0.25    0.69   1
   5   1   4   -0.59    0.40   1
  -5   1  -4    0.48    1.13   2
  -5   1  -4    1.02    0.75   1
   5   1   4   -0.66    0.61   1
   6  -1   4  186.70    8.54   1
  -6  -1  -4  176.02   11.22   2
   6  -1   4  182.49    9.30   1
   6  -1   4  188.46    9.41   1
  -6  -1  -4  182.37    9.45   1
   6   1   4  174.81    9.69   1
  -6   1  -4  183.54    8.16   1
   6   1   4  186.22    9.89   1
  -7  -1  -4    1.34    1.03   1
   7  -1   4    1.35    0.75   1
   7  -1   4    1.15    0.88   1
   7  -1   4    1.98    1.11   1
   7   1   4    1.17    1.11   1
   7   1   4    1.02    0.99   1
   8  -1   4  756.28   30.01   1
   8  -1   4  724.31   29.84   1
  -8  -1  -4  772.54   30.41   1
   8  -1   4  772.11   29.07   1
   8   1   4  764.14   31.18   1
   8   1   4  709.12   30.85   1
   9  -1   4    0.51    0.72   1
   9  -1   4    0.71    0.79   1
   9   1   4   -0.07    1.03   1
  10  -1   4  217.51   11.28   1
  10  -1   4  248.99   10.79   1
  10   1   4  247.51   13.19   1
  11   1   4   -1.37    1.06   1
  12   1   4   78.00    6.83   1
  12  -2  -4   71.19   10.71   2
  12   2  -4   63.07    8.16   1
  12   2  -4   56.86    9.16   2
  11  -2  -4    1.27    2.54   2
  11   2  -4    7.71    3.40   2
  11   2  -4    5.72    2.55   1
  10  -2  -4   53.86    8.34   2
  10   2  -4   47.15    6.38   1
  10   2  -4   51.01    7.74   2
   9  -2  -4    8.33    1.48   1
   9  -2  -4    8.85    1.66   1
   9  -2  -4   11.61    4.05   2
   9   2  -4    8.10    2.72   1
   9   2  -4    6.78    3.14   2
   8  -2  -4  711.74   32.94   2
   8  -2  -4  714.03   27.50   1
  -8  -2   4  712.76   30.65   1
   8  -2  -4  716.81   28.10   1
   8   2  -4  695.17   31.88   2
   8   2  -4  772.77   31.67   1
   7  -2  -4   35.44    3.14   1
   7  -2  -4   35.73    2.79   1
  -7  -2   4   34.97    4.90   1
   7  -2  -4   36.65    5.61   2
   7   2  -4   36.38    4.90   1
   7   2  -4   33.48    4.66   1
   7   2  -4   40.68    5.49   2
   6  -2  -4  728.45   32.48   2
  -6  -2   4  754.44   31.54   1
   6  -2  -4  746.64   29.76   1
   6  -2  -4  768.40   29.36   1
   6   2  -4  804.17   31.69   1
   6   2  -4  806.47   32.24   2
   6   2  -4  723.17   31.76   1
  -5  -2   4    0.30    0.88   1
   5  -2  -4    0.11    0.93   2
   5  -2  -4    1.16    0.89   1
   5  -2  -4   -0.10    0.56   1
  -5   2   4    0.35    0.51   1
   5   2  -4    0.51    0.79   1
   5   2  -4    0.92    1.05   1
   5   2  -4    1.11    1.17   2
   4  -2  -4    6.58    2.02   2
   4  -2  -4    9.42    2.05   1
  -4  -2   4    7.84    1.93   1
   4  -2  -4    8.31    1.77   1
  -4   2   4    6.64    1.49   1
   4   2  -4    8.84    2.20   1
   4   2  -4    8.21    2.14   1
  -3  -2   4   47.08    4.51   1
   3  -2  -4   47.54    3.61   1
   3  -2  -4   45.44    3.89   2
   3  -2  -4   43.49    3.62   1
  -3  -2   4   47.11    4.14   1
  -3   2   4   40.97    3.58   1
   3   2  -4   46.53    4.09   1
   3   2  -4   47.59    4.05   1
  -2  -2   4 1788.63   67.89   1
   2  -2  -4 1878.54   67.23   1
  -2  -2   4 1791.37   67.50   1
  -2   2   4 1748.35   67.23   1
   2   2  -4 1853.41   67.99   1
   2   2  -4 1894.97   67.88   1
   1  -2  -4  217.18   10.50   1
   1  -2  -4  239.89   10.81   1
  -1  -2   4  231.35   10.79   1
  -1  -2   4  236.21   11.07   1
   1   2  -4  228.94   10.80   1
   1   2  -4  203.09   10.65   1
  -1   2   4  232.85   10.56   1
  -1   2   4  239.88   10.81   1
   0  -2   4 1912.14   69.88   1
   0  -2  -4 1796.23   69.65   1
   0  -2   4 1956.51   69.74   1
   0  -2  -4 1939.91   69.89   1
   0   2   4 1923.82   69.78   1
   0   2  -4 1915.26   69.72   1
   0   2  -4 1884.00   69.60   1
   0   2   4 1838.44   69.71   1
   1  -2   4   59.28    4.23   1
  -1  -2  -4   60.54    4.43   1
   1  -2   4   64.90    4.22   1
  -1  -2  -4   69.25    4.71   1
   1   2   4   65.04    4.60   1
  -1   2  -4   65.13    4.21   1
  -1   2  -4   60.53    4.12   1
   1   2   4   67.39    4.64   1
  -2  -2  -4   16.13    2.84   1
  -2  -2  -4    8.88    2.15   1
   2  -2   4   12.52    2.07   1
   2  -2   4    5.29    1.44   1
   2   2   4   12.05    2.39   1
  -2   2  -4   12.60    1.99   1
   2   2   4   10.40    2.25   1
   3  -2   4   42.24    3.17   1
   3  -2   4   44.32    3.26   1
  -3  -2  -4   41.80    3.74   1
  -3   2  -4   36.40    2.77   1
   3   2   4   39.75    3.78   1
   3   2   4   42.55    3.87   1
  -4  -2  -4 1766.75   65.03   2
   4  -2   4 1746.53   64.21   1
   4  -2   4 1745.04   64.60   1
  -4  -2  -4 1723.58   65.68   1
   4   2   4 1758.90   66.02   1
   4   2   4 1670.32   65.86   1
  -4   2  -4 1852.16   66.59   2
  -4   2  -4 1766.49   63.50   1
  -5  -2  -4   72.08    5.46   1
   5  -2   4   74.76    4.39   1
   5  -2   4   69.66    4.52   1
  -5  -2  -4   68.24    5.18   2
  -5   2  -4   74.14    3.66   1
   5   2   4   68.33    5.61   1
   5   2   4   75.46    5.75   1
   6  -2   4  989.21   34.96   1
  -6  -2  -4  934.01   37.20   1
   6  -2   4  948.39   34.97   1
  -6  -2  -4  850.19   37.11   2
   6   2   4  929.04   37.87   1
   6   2   4  929.41   37.69   1
   7  -2   4   10.70    1.57   1
   7  -2   4   12.80    1.65   1
  -7  -2  -4   10.71    2.59   1
   7   2   4   10.39    2.92   1
   7   2   4   10.53    2.73   1
  -8  -2  -4    5.41    1.92   1
   8   2   4    0.99    1.23   1
   9   2   4   32.70    4.88   1
  10   2   4  202.30   12.52   1
  11   2   4   17.09    4.01   1
  12   2   4  258.11   15.28   1
  12  -3  -4   44.32    8.77   2
  12   3  -4   39.95    7.50   2
  12   3  -4   59.18    8.28   1
  11  -3  -4   17.92    5.26   2
  11   3  -4   17.31    5.02   2
  11   3  -4   20.90    4.83   1
  10  -3  -4  291.83   18.40   2
  10   3  -4  269.58   16.36   1
  10   3  -4  244.83   16.11   2
   9  -3  -4   64.60    8.53   2
   9   3  -4   74.93    7.43   1
   9   3  -4   61.88    8.05   2
  -8  -3   4   72.32    6.83   1
   8  -3  -4   68.18    3.84   1
   8  -3  -4   74.82    4.01   1
   8  -3  -4   77.12    7.79   2
   8   3  -4   71.81    6.81   2
   8   3  -4   70.72    7.06   1
   7  -3  -4   14.89    2.06   1
  -7  -3   4    5.94    2.45   1
   7  -3  -4   10.10    1.79   1
   7  -3  -4    8.09    2.98   2
   7   3  -4    8.80    2.74   1
   7   3  -4    9.23    2.90   2
   6  -3  -4  346.70   15.65   1
   6  -3  -4  367.36   15.04   1
   6  -3  -4  359.71   18.20   2
  -6  -3   4  356.50   17.95   1
   6   3  -4  358.11   18.16   1
   6   3  -4  347.77   17.64   1
   6   3  -4  361.99   17.28   2
  -5  -3   4   49.53    6.04   1
   5  -3  -4   38.05    3.18   1
   5  -3  -4   40.18    3.68   1
   5  -3  -4   29.58    4.45   2
   5   3  -4   41.94    5.38   1
  -5   3   4   38.31    3.11   1
   5   3  -4   30.51    4.66   1
   5   3  -4   35.92    4.34   2
   4  -3  -4 1638.23   58.64   1
   4  -3  -4 1567.75   60.12   2
   4  -3  -4 1561.41   58.89   1
  -4  -3   4 1623.95   61.06   1
   4   3  -4 1486.02   60.73   1
  -4   3   4 1554.94   58.98   1
  -4   3   4 1549.86   58.93   1
   4   3  -4 1625.21   60.71   1
   3  -3  -4    7.91    1.93   2
  -3  -3   4    5.29    1.71   1
   3  -3  -4    7.95    1.81   1
   3  -3  -4    6.39    1.65   1
  -3   3   4    7.81    1.81   1
   3   3  -4    7.05    2.07   1
   3   3  -4    5.00    1.85   1
   2  -3  -4    0.71    0.78   1
  -2  -3   4    0.13    0.84   1
   2  -3  -4    1.51    0.94   1
  -2  -3   4   -0.24    0.77   1
   2  -3  -4    0.23    0.65   2
   2   3  -4    2.78    1.50   1
  -2   3   4    2.50    1.15   1
   2   3  -4   -0.13    0.72   1
   1  -3  -4    0.43    0.71   1
  -1  -3   4    3.32    1.30   1
  -1  -3   4    0.10    0.67   1
   1  -3  -4    2.88    1.25   1
  -1   3   4   -0.41    0.57   1
   1   3  -4   -0.05    0.57   1
   0  -3   4 1682.01   62.93   1
   0  -3  -4 1653.95   62.65   1
   0  -3   4 1708.73   62.51   1
   0  -3  -4 1634.05   62.68   1
   0   3   4 1646.57   62.57   1
   0   3  -4 1703.44   62.73   1
  -1  -3  -4  403.52   18.01   1
   1  -3   4  412.74   17.81   1
  -1  -3  -4  377.96   17.88   1
   1  -3   4  409.45   17.41   1
   1   3   4  426.50   18.77   1
  -1   3  -4  410.81   17.53   1
  -2  -3  -4 1616.53   61.67   1
   2  -3   4 1601.50   60.71   1
  -2   3  -4 1620.22   60.40   1
   2   3   4 1638.13   61.85   1
   2   3   4 1667.96   61.87   1
  -3  -3  -4  117.04    7.68   1
   3  -3   4  112.10    6.51   1
   3  -3   4  134.79    7.00   1
  -3  -3  -4  124.45    6.19   2
   3   3   4  117.95    7.89   1
  -3   3  -4  123.94    6.52   1
   4  -3   4  181.60    8.61   1
   4  -3   4  177.47    8.61   1
  -4  -3  -4  168.85    8.55   2
  -4  -3  -4  175.85   10.11   1
  -4   3  -4  167.33    8.02   1
   4   3   4  183.40   10.55   1
  -4   3  -4  169.63   10.02   2
  -5  -3  -4   26.95    3.44   2
  -5  -3  -4   21.13    3.51   1
   5  -3   4   24.99    2.52   1
   5  -3   4   22.23    2.28   1
   5   3   4   30.95    4.45   1
   5   3   4   24.58    4.12   1
  -6  -3  -4  305.23   14.48   2
  -6  -3  -4  298.52   15.30   1
   6  -3   4  296.41   13.01   1
   6  -3   4  305.04   12.58   1
   6   3   4  285.34   15.50   1
   6   3   4  308.87   16.03   1
  -7  -3  -4  162.63   10.47   1
   7   3   4  185.08   11.29   1
   8   3   4  663.70   29.88   1
   9   3   4   11.31    3.43   1
  10   3   4  157.67   11.43   1
  11   3   4    0.71    1.86   1
  11  -4  -4    8.52    4.07   2
  11   4  -4    8.86    4.02   2
  11   4  -4    9.80    3.86   1
  10  -4  -4   32.25    6.85   2
  10   4  -4   33.86    5.75   2
  10   4  -4   29.50    6.07   1
   9  -4  -4   20.41    5.17   2
   9   4  -4   22.23    5.02   1
   9   4  -4   17.51    4.35   2
   8  -4  -4  364.55   20.02   2
   8   4  -4  326.30   19.28   1
   8   4  -4  357.83   18.18   2
   7  -4  -4  153.74    8.48   1
   7  -4  -4  168.09    8.09   1
  -7  -4   4  161.10   11.31   1
   7  -4  -4  144.12   10.87   2
   7   4  -4  167.37   10.26   2
   7   4  -4  166.33   11.67   1
   6  -4  -4  240.41   14.10   2
   6  -4  -4  252.24   12.29   1
   6  -4  -4  245.93   11.49   1
  -6  -4   4  234.82   14.33   1
   6   4  -4  247.29   12.84   2
   6   4  -4  239.13   14.63   1
   5  -4  -4   66.24    5.94   2
  -5  -4   4   61.93    6.35   1
   5  -4  -4   62.48    4.87   1
   5  -4  -4   62.04    4.69   1
   5   4  -4   65.46    5.18   2
   5   4  -4   54.01    7.20   1
  -5   4   4   61.44    4.73   1
   4  -4  -4  121.10    7.12   1
   4  -4  -4  119.30    7.08   1
   4  -4  -4  117.45    7.68   2
  -4  -4   4  116.45    8.67   1
   4   4  -4   98.46    8.14   1
  -4   4   4  107.02    6.80   1
   3  -4  -4    1.94    1.26   1
   3  -4  -4    3.14    1.37   1
   3  -4  -4    1.13    1.07   2
  -3  -4   4    2.25    1.70   1
   3   4  -4    4.24    1.83   1
  -3   4   4    1.55    1.07   1
   2  -4  -4 2047.58   73.74   2
  -2  -4   4 2128.90   76.02   1
   2  -4  -4 1905.92   74.72   1
  -2  -4   4 2043.08   76.58   1
   2  -4  -4 1974.02   74.97   1
   2   4  -4 1949.68   76.02   1
  -2   4   4 1981.92   74.53   1
   1  -4  -4  104.34    5.66   2
  -1  -4   4  118.44    7.99   1
  -1  -4   4  119.47    7.63   1
   1  -4  -4  106.60    7.22   1
   1  -4  -4  105.76    7.14   1
  -1   4   4  107.41    7.04   1
   1   4  -4  112.96    7.65   1
   0  -4   4  706.90   28.83   1
   0  -4  -4  682.98   29.00   1
   0  -4  -4  728.19   26.03   2
   0  -4   4  673.68   29.24   1
   0  -4  -4  670.64   29.10   1
   0   4   4  687.81   28.86   1
   0   4  -4  708.68   29.05   1
   1  -4   4   25.56    3.68   1
   1  -4   4   31.45    3.97   1
  -1  -4  -4   25.24    3.86   1
  -1  -4  -4   23.26    3.27   1
  -1   4  -4   22.83    3.29   1
   1   4   4   29.46    4.22   1
  -2  -4  -4    9.08    0.90   2
   2  -4   4    9.66    2.35   1
  -2  -4  -4    5.61    1.85   1
   2   4   4    7.06    2.36   1
  -2   4  -4    9.11    2.10   1
  -3  -4  -4   12.77    1.56   2
   3  -4   4   10.78    2.27   1
   3  -4   4   14.07    2.57   1
  -3  -4  -4   11.87    2.99   1
  -3   4  -4   14.64    2.51   1
   3   4   4   12.49    3.15   1
  -3   4  -4   14.02    2.79   2
  -4  -4  -4  681.62   29.52   1
   4  -4   4  688.95   27.20   1
  -4  -4  -4  668.68   26.06   2
   4  -4   4  691.12   27.57   1
  -4   4  -4  662.93   26.57   1
   4   4   4  679.50   29.72   1
   5  -4   4  142.96    8.05   1
  -5  -4  -4  153.72    7.99   2
  -5  -4  -4  161.31   10.30   1
   5  -4   4  153.96    8.05   1
   5   4   4  164.78   10.63   1
   5   4   4  155.99   10.75   1
  -6  -4  -4   77.07    5.48   2
  -6  -4  -4   79.66    6.98   1
   6  -4   4   68.18    4.59   1
   6  -4   4   73.25    4.84   1
   6   4   4   71.32    6.92   1
   7  -4   4   83.34    4.83   1
   7  -4   4   87.65    4.60   1
  -7  -4  -4   87.02    7.59   1
   7   4   4   72.28    7.38   1
   8   4   4    0.94    1.85   1
   9   4   4   -0.94    1.36   1
  10   4   4  243.79   15.87   1
  11   4   4   26.84    5.72   1
  10  -5  -4  119.35   11.56   2
  10   5  -4  104.93   12.58   1
  10   5  -4  132.99   10.30   2
   9  -5  -4   44.74    7.74   2
   9   5  -4   55.70    6.94   2
   9   5  -4   40.58    7.07   1
   8  -5  -4    3.85    2.71   2
   8  -5  -4    4.70    1.40   1
   8  -5  -4    2.66    1.14   1
   8   5  -4    5.39    3.10   1
   8   5  -4    3.64    2.29   2
   7  -5  -4    3.63    1.67   1
   7  -5  -4   10.55    2.24   1
   7  -5  -4    8.22    3.29   2
  -7  -5   4    2.41    2.39   1
   7   5  -4    4.01    2.21   2
   7   5  -4    4.75    2.86   1
   6  -5  -4  242.84   12.11   1
   6  -5  -4  237.09   12.37   1
  -6  -5   4  251.84   15.42   1
   6  -5  -4  251.81   14.43   2
   6   5  -4  252.53   12.66   2
   6   5  -4  215.65   14.84   1
   5  -5  -4  112.64    7.43   1
  -5  -5   4  112.21    9.41   1
   5  -5  -4  109.98    8.20   2
   5  -5  -4  108.39    7.33   1
   5   5  -4  125.93    9.87   1
   5   5  -4  120.37    7.27   2
   4  -5  -4  805.00   32.66   1
   4  -5  -4  750.80   32.61   2
   4  -5  -4  789.81   32.71   1
  -4  -5   4  814.13   35.60   1
  -4   5   4  814.09   32.36   1
   4   5  -4  810.73   35.44   1
   3  -5  -4   61.29    5.27   1
  -3  -5   4   47.60    6.02   1
   3  -5  -4   55.73    4.63   2
   3  -5  -4   51.74    6.22   1
   3   5  -4   54.26    6.86   1
  -3   5   4   56.93    4.95   1
  -2  -5   4   21.90    4.42   1
   2  -5  -4   21.08    2.80   2
   2  -5  -4   17.06    3.24   1
   2  -5  -4   22.82    3.98   1
  -2   5   4   21.37    3.51   1
   2   5  -4   16.41    3.37   1
   1  -5  -4   32.58    4.76   1
   1  -5  -4   29.74    2.44   2
  -1  -5   4   37.32    5.33   1
  -1  -5   4   31.80    5.27   1
   1  -5  -4   30.15    4.37   1
  -1   5   4   22.52    3.60   1
   1   5  -4   28.94    4.69   1
   0  -5   4  248.14   13.47   1
   0  -5   4  221.10   12.42   1
   0  -5  -4  230.68   13.00   1
   0  -5  -4  220.85   12.64   1
   0   5   4  203.63   12.20   1
   0   5  -4  227.74   12.71   1
  -1  -5  -4   37.88    5.45   1
   1  -5   4   40.22    5.59   1
  -1  -5  -4   40.58    5.64   1
   1  -5   4   47.99    5.66   1
   1   5   4   40.73    5.60   1
  -1   5  -4   47.33    5.65   1
  -2  -5  -4  524.42   24.11   1
   2  -5   4  541.51   23.57   1
  -2   5  -4  504.57   22.49   1
   2   5   4  496.69   23.76   1
  -2   5  -4  511.84   22.12   2
  -3  -5  -4   84.08    7.32   1
   3  -5   4   77.99    6.33   1
   3  -5   4   81.24    6.04   1
  -3   5  -4   84.84    6.42   2
  -3   5  -4   80.15    5.92   1
   4  -5   4  109.05    7.48   1
  -4  -5  -4  117.83    8.97   1
   4  -5   4  108.26    7.13   1
  -4   5  -4  110.95    6.86   1
   4   5   4  112.96    8.94   1
   5  -5   4    4.22    1.50   1
   5  -5   4    5.77    1.89   1
  -5  -5  -4   10.30    3.21   1
   5   5   4    4.07    2.44   1
   6  -5   4   54.55    4.32   1
   6  -5   4   60.63    4.58   1
  -6  -5  -4   60.91    7.80   1
   6   5   4   39.06    5.79   1
   7  -5   4    3.38    1.19   1
   7  -5   4    2.61    1.13   1
  -7  -5  -4    4.03    2.42   1
   7   5   4    0.96    2.14   1
   8   5   4  284.64   17.51   1
   9   5   4   94.21    9.40   1
  10   5   4  127.99   11.45   1
   9   6  -4   33.49    7.04   1
   8  -6  -4  109.98    7.20   1
   8   6  -4  126.95   11.69   1
   7  -6  -4   97.70    7.24   1
  -7  -6   4  103.97   10.11   1
   7   6  -4  107.17   10.50   1
   6  -6  -4   54.38    7.03   2
  -6  -6   4   37.69    6.67   1
   6  -6  -4   46.60    5.57   1
   6   6  -4   48.11    7.88   1
   6   6  -4   49.98    4.42   2
   5  -6  -4   27.46    4.39   1
   5  -6  -4   21.13    4.01   2
  -5  -6   4   26.95    5.82   1
   5   6  -4   35.23    6.84   1
   5   6  -4   28.58    3.47   2
  -4  -6   4    9.56    3.33   1
   4  -6  -4   11.18    2.84   1
   4   6  -4   24.27    5.39   1
   4   6  -4   17.15    2.49   2
  -3  -6   4   75.15    9.30   1
   3  -6  -4   66.04    6.12   1
   3   6  -4   50.14    6.81   1
  -2  -6   4  276.04   16.59   1
   2  -6  -4  262.70   14.97   1
   2   6  -4  296.28   16.59   1
  -2   6   4  283.18   14.86   1
   1  -6  -4   95.70    7.92   1
  -1  -6   4   90.20    8.43   1
  -1   6   4   96.71    7.68   1
   1   6  -4  110.84    8.71   1
   0  -6   4  326.38   18.06   1
   0  -6  -4  342.95   17.83   1
   0   6  -4  338.89   17.57   1
   0   6   4  310.92   17.07   1
   1  -6   4    6.28    2.35   1
  -1  -6  -4   12.24    3.55   1
  -1   6  -4   10.37    3.09   1
   1   6   4   11.50    3.37   1
  -1   6  -4   13.55    2.60   2
   2  -6   4    0.11    1.26   1
  -2  -6  -4   -0.57    1.00   1
  -2   6  -4   -0.57    1.05   1
  -2   6  -4    1.19    1.41   2
   2   6   4    0.34    1.17   1
  -3  -6  -4   31.07    5.58   1
   3  -6   4   38.03    5.38   1
   3   6   4   36.29    6.15   1
  -4  -6  -4  295.83   17.20   1
   4  -6   4  286.32   15.37   1
   4   6   4  303.57   17.41   1
   5  -6   4   32.08    4.58   1
  -5  -6  -4   29.85    5.45   1
   5   6   4   15.06    3.65   1
  -6  -6  -4  199.71   14.01   1
   6  -6   4  206.15   11.31   1
   6   6   4  221.47   14.80   1
   7  -6   4   24.20    3.49   1
   7   6   4   17.03    4.54   1
   8   6   4    2.54    2.26   1
   9   6   4   10.22    4.31   1
   7  -7  -4    0.47    1.36   1
   7   7  -4    2.67    2.68   1
  -6  -7   4   69.37   10.14   1
   6  -7  -4   67.57    6.30   1
   6   7  -4   66.26    9.36   1
   5  -7  -4   80.40    7.07   1
  -5  -7   4   66.78    8.95   1
   5   7  -4   84.55   10.31   1
   4  -7  -4   70.80    6.82   1
  -4  -7   4   65.42    8.97   1
   4   7  -4   81.99   10.66   1
   3  -7  -4  154.91   10.75   1
  -3  -7   4  138.76   11.90   1
   3   7  -4  138.59   11.66   1
   2  -7  -4    3.12    2.15   1
  -2  -7   4    5.00    2.59   1
   2   7  -4    7.42    3.39   1
   1  -7  -4    0.86    1.53   1
  -1  -7   4    0.33    1.91   1
   1   7  -4   -0.41    1.56   1
   0  -7   4  122.30   10.39   1
   0  -7  -4  127.73   10.20   1
  -1  -7  -4   96.40    8.98   1
   1  -7   4  103.34    9.22   1
   1   7   4  104.09    9.05   1
   2  -7   4  228.81   14.53   1
  -2  -7  -4  233.95   15.11   1
   2   7   4  221.82   14.61   1
   3  -7   4   73.37    7.37   1
  -3  -7  -4   66.43    9.00   1
   3   7   4   91.13   10.53   1
  -4  -7  -4   92.22    9.27   1
   4  -7   4   86.13    7.82   1
   4   7   4  112.52    9.93   1
   5  -7   4    4.42    2.16   1
  -5  -7  -4    3.78    3.06   1
   5   7   4    0.55    1.90   1
  -6  -7  -4   65.40    9.79   1
   6  -7   4   62.87    5.88   1
   6   7   4   57.91    8.53   1
   7  -7   4   54.45    5.00   1
   7   7   4   65.06    9.78   1
  -5  -8   4   14.83    4.96   1
   5  -8  -4   25.57    5.05   1
   5   8  -4   10.15    4.74   1
  -4  -8   4    5.20    3.50   1
   4  -8  -4    4.48    2.48   1
  -3  -8   4    6.56    3.77   1
   3  -8  -4    7.73    3.05   1
   2  -8  -4   46.09    7.26   1
  -2  -8   4   46.37    8.52   1
  -1  -8   4  187.78   14.41   1
   1  -8  -4  181.69   13.32   1
   0  -8   4  112.01   10.57   1
   0  -8  -4   99.39    9.75   1
  -1  -8  -4   39.45    7.30   1
   1  -8   4   34.23    6.14   1
  -2  -8  -4    0.41    1.73   1
   2  -8   4   -0.54    1.34   1
  -3  -8  -4   23.19    5.57   1
   3  -8   4   26.26    5.61   1
  -4  -8  -4  106.27   10.65   1
   4  -8   4  104.17    9.18   1
  -5  -8  -4  106.30   10.79   1
   5  -8   4   93.96    8.51   1
   5   8   4  106.38   10.78   1
  12   0  -5    0.69    2.57   2
  12   0  -5   -0.05    1.22   1
  11   0  -5  180.55   10.58   1
  11   0  -5  180.35   14.34   2
  10   0  -5    0.02    1.73   2
  10   0  -5    0.26    1.16   1
   9   0  -5   69.13    5.63   1
   9   0  -5   69.19    8.68   2
   9   0  -5   76.95    5.99   1
   8   0  -5   -1.22    1.19   2
   8   0  -5    0.15    0.83   1
   8   0  -5    0.30    0.96   1
  -8   0   5    0.14    1.02   1
   7   0  -5  158.12   10.60   2
   7   0  -5  162.08    8.79   1
   7   0  -5  144.28    8.56   1
  -7   0   5  143.97    8.17   1
   6   0  -5    0.42    0.74   1
  -6   0   5    0.52    0.77   1
   6   0  -5    0.40    0.60   1
   6   0  -5    0.77    1.25   2
   5   0  -5 3040.05  106.23   1
   5   0  -5 2644.47  105.89   1
  -5   0   5 3055.79  106.04   1
   4   0  -5   -0.27    0.29   1
   4   0  -5   -0.37    0.50   1
  -4   0   5    0.01    0.58   1
   3   0  -5 1420.82   54.56   1
  -3   0   5 1462.52   54.36   1
   3   0  -5 1482.02   54.57   1
  -2   0   5   -0.22    0.79   1
   2   0  -5   -0.60    0.65   1
  -2   0   5   -0.78    0.59   1
   2   0  -5   -1.25    0.42   1
   1   0  -5   16.98    2.85   1
   1   0  -5   16.47    2.89   1
  -1   0   5   10.98    2.40   1
  -1   0   5   12.63    2.44   1
   0   0  -5    0.18    0.49   1
   0   0   5    0.36    0.44   1
   0   0  -5    0.01    0.38   1
   0   0   5    0.55    0.58   1
   0   0  -5   -0.22    0.36   1
   1   0   5 3907.24  141.78   1
  -1   0  -5 3917.13  141.62   1
  -1   0  -5 3646.24  141.57   1
   1   0   5 4205.83  142.25   1
   2   0   5   -1.85    0.36   1
  -2   0  -5   -1.61    0.40   1
   2   0   5   -0.96    0.72   1
   2   0   5   -0.54    0.76   1
  -2   0  -5   -1.37    0.55   1
  -3   0  -5  313.57   14.80   1
   3   0   5  351.89   15.05   1
  -4   0  -5   -0.12    0.63   1
   4   0   5   -0.58    0.44   1
   4   0   5   -0.73    0.38   1
  -5   0  -5  136.88    7.97   1
  -5   0  -5  138.79    8.77   2
   5   0   5  142.92    7.79   1
   5   0   5  149.54    8.13   1
  -6   0  -5    0.55    0.77   1
   6   0   5   -0.21    0.62   1
   6   0   5   -0.14    0.53   1
   7   0   5 1293.88   49.28   1
   7   0   5 1308.68   48.94   1
  -7   0  -5 1233.26   48.83   1
   8   0   5   -0.51    0.84   1
   8   0   5    1.15    1.04   1
   9   0   5  695.99   28.68   1
   9   0   5  690.76   29.07   1
  10   0   5   -0.40    0.98   1
  11   0   5    0.15    0.98   1
  12   0   5    1.89    1.69   1
  12  -1  -5    1.27    2.78   2
  12  -1  -5    2.56    1.35   1
  12   1  -5    4.65    2.36   1
  12   1  -5   10.79    4.56   2
  11  -1  -5   30.00    3.76   1
  11  -1  -5   27.43    6.19   2
  11   1  -5   20.95    4.07   1
  11   1  -5   39.63    7.63   2
  10  -1  -5   10.67    2.32   1
  10  -1  -5   15.45    4.78   2
  10  -1  -5   15.96    3.20   1
  10   1  -5   11.94    3.10   1
  10   1  -5   12.82    4.34   2
   9  -1  -5  222.17   11.23   1
   9  -1  -5  219.45   14.92   2
   9  -1  -5  241.45   12.28   1
   9   1  -5  216.37   12.64   1
   9   1  -5  241.31   14.93   2
  -8  -1   5   11.33    2.70   1
   8  -1  -5   18.74    4.41   2
   8  -1  -5   14.23    2.44   1
   8  -1  -5   19.61    3.38   1
   8   1  -5   12.28    2.85   1
   8   1  -5    7.07    2.15   1
   8   1  -5    9.70    3.34   2
   7  -1  -5  761.08   30.26   1
   7  -1  -5  760.01   32.88   2
  -7  -1   5  714.89   30.30   1
   7  -1  -5  713.98   29.15   1
   7   1  -5  768.43   32.55   2
   7   1  -5  724.03   30.78   1
  -7   1   5  739.25   28.63   1
  -6  -1   5   12.60    2.62   1
   6  -1  -5   11.89    2.18   1
   6  -1  -5   16.78    3.00   1
   6  -1  -5   15.99    3.52   2
   6   1  -5   19.22    3.75   2
   6   1  -5   10.76    2.35   1
  -6   1   5   17.31    2.40   1
   5  -1  -5    9.30    2.11   1
  -5  -1   5    7.08    1.84   1
   5  -1  -5   12.67    2.33   1
   5  -1  -5   11.52    2.72   2
   5   1  -5    5.72    1.67   1
   5   1  -5    6.73    1.73   1
  -5   1   5   10.81    1.97   1
   4  -1  -5   32.69    3.99   1
   4  -1  -5   35.44    4.47   1
   4  -1  -5   23.94    3.13   1
  -4  -1   5   20.95    2.93   1
   4   1  -5   30.86    3.12   1
   4   1  -5   18.37    2.83   1
  -4   1   5   26.00    2.62   1
   3  -1  -5 1420.01   51.34   1
  -3  -1   5 1312.05   50.66   1
   3   1  -5 1327.07   50.73   1
  -3   1   5 1295.84   50.42   1
   3   1  -5 1361.90   50.68   1
  -2  -1   5  233.99   11.02   1
   2  -1  -5  239.39   11.52   1
   2  -1  -5  216.86   11.18   1
  -2  -1   5  224.77   10.76   1
   2   1  -5  217.64   10.88   1
  -2   1   5  232.10   11.11   1
  -2   1   5  216.87   11.08   1
   2   1  -5  230.60   10.90   1
  -1  -1   5 2311.57   78.59   1
   1  -1  -5 2245.95   79.14   1
   1  -1  -5 2163.14   78.97   1
  -1  -1   5 2082.58   78.45   1
  -1   1   5 2105.21   79.02   1
  -1   1   5 2074.62   79.02   1
  -1   1   5 2102.54   78.59   1
   1   1  -5 1995.95   78.10   1
   0  -1  -5   49.45    4.01   1
   0  -1  -5   54.21    4.19   1
   0  -1   5   52.92    4.07   1
   0  -1   5   54.84    3.96   1
   0   1  -5   50.50    3.85   1
   0   1   5   53.78    4.18   1
   0   1  -5   53.28    3.97   1
  -1  -1  -5  433.38   18.94   1
  -1  -1  -5  471.10   19.22   1
   1  -1   5  439.21   19.06   1
   1  -1   5  414.34   18.75   1
   1   1   5  450.17   19.08   1
   1   1   5  465.90   19.20   1
  -1   1  -5  482.77   19.18   1
  -1   1  -5  459.65   18.96   1
   2  -1   5    7.24    1.78   1
  -2  -1  -5   19.75    2.98   1
   2  -1   5    6.52    1.80   1
  -2  -1  -5    8.32    1.87   1
   2   1   5    7.67    1.84   1
   2   1   5    4.23    1.30   1
  -2   1  -5    6.57    1.63   1
  -2   1  -5   12.72    2.53   1
  -2   1  -5    9.05    2.09   1
   3  -1   5 1551.97   58.97   1
   3  -1   5 1567.38   58.96   1
  -3  -1  -5 1544.07   58.58   1
  -3   1  -5 1604.10   58.43   1
   3   1   5 1517.14   58.66   1
   3   1   5 1628.19   58.92   1
   4  -1   5   93.28    6.24   1
  -4  -1  -5   95.05    6.08   1
   4  -1   5  101.70    6.16   1
   4   1   5   96.10    6.24   1
   4   1   5   99.72    6.32   1
  -4   1  -5   99.76    5.86   1
  -5  -1  -5 1526.96   55.53   2
  -5  -1  -5 1450.75   54.39   1
   5  -1   5 1437.33   53.76   1
   5  -1   5 1428.90   54.65   1
   5   1   5 1388.73   54.60   1
  -5   1  -5 1396.38   53.46   1
   6  -1   5    5.22    1.73   1
   6  -1   5    5.41    1.40   1
  -6  -1  -5    5.35    1.59   1
   6   1   5    1.41    0.96   1
  -6   1  -5    8.10    1.76   1
   6   1   5    6.02    1.89   1
   7  -1   5  186.09    8.96   1
  -7  -1  -5  168.43    9.65   1
   7  -1   5  184.24    9.93   1
   7   1   5  170.64   10.06   1
   7   1   5  186.99   10.33   1
   8  -1   5   18.09    3.14   1
   8  -1   5   12.65    2.27   1
  -8  -1  -5   18.03    3.32   1
   8   1   5   14.50    3.10   1
   8   1   5    9.60    2.53   1
   9  -1   5  413.36   17.38   1
   9  -1   5  404.04   18.41   1
   9   1   5  405.00   19.33   1
  10  -1   5    4.25    1.42   1
  10  -1   5    2.43    1.33   1
  10   1   5    2.57    1.50   1
  11  -1   5  241.64   12.14   1
  11  -1   5  282.38   11.89   1
  11   1   5  249.87   14.38   1
  12   1   5    6.05    2.56   1
  12  -2  -5    4.16    3.86   2
  12   2  -5    5.17    2.72   1
  12   2  -5    9.06    3.99   2
  11  -2  -5   83.87   11.23   2
  11   2  -5   84.55   10.80   2
  11   2  -5   88.45    8.14   1
  10  -2  -5   48.71    3.79   1
  10  -2  -5   45.31    7.58   2
  10  -2  -5   60.65    3.89   1
  10   2  -5   48.24    6.55   1
  10   2  -5   39.10    6.97   2
   9  -2  -5  123.13    7.45   1
   9  -2  -5  150.30   11.61   2
   9  -2  -5  137.28    7.15   1
   9   2  -5  156.50   11.11   2
   9   2  -5  119.78    9.37   1
  -8  -2   5   -0.26    1.27   1
   8  -2  -5    0.28    1.59   2
   8  -2  -5    1.16    0.86   1
   8  -2  -5    1.15    0.93   1
   8   2  -5   -0.29    1.17   1
   8   2  -5    1.07    2.04   2
   7  -2  -5   94.17    6.35   1
  -7  -2   5  105.35    7.63   1
   7  -2  -5  101.39    8.43   2
   7  -2  -5  102.37    6.01   1
   7   2  -5   98.98    7.33   1
   7   2  -5  100.25    7.81   1
   7   2  -5  103.13    8.08   2
  -6  -2   5   16.28    3.07   1
   6  -2  -5   14.94    2.75   1
   6  -2  -5   15.01    2.55   1
   6  -2  -5    9.01    2.75   2
   6   2  -5   11.28    2.76   1
  -6   2   5   15.82    2.14   1
   6   2  -5   12.25    2.87   1
   6   2  -5   10.09    2.66   2
   5  -2  -5 1071.33   44.81   2
   5  -2  -5 1131.63   43.53   1
  -5  -2   5 1093.68   44.32   1
   5  -2  -5 1132.83   43.46   1
   5   2  -5 1149.65   44.34   1
   5   2  -5 1158.29   44.82   1
  -5   2   5 1127.20   42.29   1
   4  -2  -5   75.07    5.57   1
   4  -2  -5   74.14    5.31   1
   4  -2  -5   82.64    6.06   2
  -4  -2   5   66.25    5.56   1
   4   2  -5   86.64    6.17   1
  -4   2   5   68.66    4.96   1
   4   2  -5   80.03    5.77   1
   3  -2  -5 1212.82   45.90   1
  -3  -2   5 1152.24   45.95   1
   3   2  -5 1267.16   46.05   1
  -3   2   5 1219.40   45.79   1
   3   2  -5 1087.75   45.77   1
  -2  -2   5  125.78    7.15   1
  -2  -2   5  108.17    7.01   1
   2  -2  -5  117.91    6.94   1
   2  -2  -5  113.86    6.88   1
   2   2  -5  107.71    6.98   1
   2   2  -5  117.85    7.07   1
  -2   2   5  112.15    6.95   1
  -1  -2   5  201.33   10.27   1
   1  -2  -5  208.50   10.12   1
  -1  -2   5  187.94    9.93   1
   1  -2  -5  204.84   10.27   1
  -1   2   5  190.24   10.01   1
   1   2  -5  198.18   10.04   1
  -1   2   5  224.06   11.15   1
   0  -2   5    0.75    0.57   1
   0  -2   5    1.39    0.93   1
   0  -2  -5    0.18    0.57   1
   0  -2  -5    2.61    1.21   1
   0   2  -5    0.62    0.62   1
   0   2   5    0.54    0.71   1
   0   2   5    1.27    0.83   1
   0   2  -5    0.84    0.75   1
  -1  -2  -5 3266.10  116.08   1
   1  -2   5 3118.25  115.61   1
   1  -2   5 3228.93  115.50   1
  -1  -2  -5 3221.56  115.90   1
   1   2   5 3100.94  115.90   1
  -1   2  -5 3049.65  115.21   1
   1   2   5 3318.01  116.08   1
   2  -2   5   42.68    3.68   1
  -2  -2  -5   47.91    4.06   1
  -2  -2  -5   39.82    3.86   1
   2   2   5   52.59    4.28   1
  -2   2  -5   49.10    3.58   1
   2   2   5   43.54    3.97   1
   3  -2   5 1082.65   39.46   1
  -3  -2  -5  987.07   39.92   1
   3  -2   5 1042.71   39.35   1
  -3   2  -5 1004.23   38.54   1
   3   2   5  975.53   40.08   1
   3   2   5 1053.43   40.30   1
   4  -2   5    5.43    1.54   1
   4  -2   5    4.14    1.36   1
  -4  -2  -5    5.29    1.80   1
   4   2   5    3.39    1.47   1
   4   2   5    5.43    1.91   1
  -4   2  -5    4.50    1.18   1
  -5  -2  -5   21.06    3.21   1
   5  -2   5   25.84    3.08   1
   5  -2   5   18.86    2.87   1
  -5  -2  -5   19.49    3.15   2
   5   2   5   20.29    3.25   1
   5   2   5   21.23    3.62   1
  -5   2  -5   21.08    1.99   1
   6  -2   5    9.70    1.91   1
   6  -2   5   10.07    1.96   1
  -6  -2  -5    8.68    2.65   2
  -6  -2  -5    8.09    2.30   1
   6   2   5    6.37    2.18   1
   6   2   5    8.83    2.36   1
   7  -2   5  557.60   21.78   1
  -7  -2  -5  508.24   23.37   1
   7  -2   5  534.61   21.18   1
   7   2   5  510.69   24.15   1
   7   2   5  565.59   24.48   1
   8  -2   5   53.24    3.50   1
   8  -2   5   48.63    3.58   1
   8   2   5   52.27    6.23   1
   9   2   5  258.37   14.63   1
  10   2   5    9.79    2.97   1
  11   2   5    8.66    2.83   1
  12   2   5    3.51    2.42   1
  11  -3  -5    3.83    3.29   2
  11   3  -5    6.98    3.39   1
  11   3  -5    7.65    3.48   2
  10  -3  -5   21.68    5.80   2
  10   3  -5   18.39    4.23   1
  10   3  -5   21.18    5.04   2
   9  -3  -5  248.01   10.54   1
   9  -3  -5  234.33   16.08   2
   9  -3  -5  241.31   10.55   1
   9   3  -5  256.70   15.47   1
   9   3  -5  253.36   15.28   2
   8  -3  -5   39.88    6.46   2
   8  -3  -5   41.32    3.27   1
   8  -3  -5   35.23    3.08   1
  -8  -3   5   38.44    5.62   1
   8   3  -5   57.26    7.00   2
   8   3  -5   39.35    5.70   1
  -7  -3   5  512.26   24.47   1
   7  -3  -5  511.96   21.53   1
   7  -3  -5  534.90   21.40   1
   7  -3  -5  537.64   25.48   2
   7   3  -5  529.20   24.94   1
   7   3  -5  503.67   23.97   2
   6  -3  -5   16.92    3.81   2
  -6  -3   5   20.27    3.90   1
   6  -3  -5   24.27    3.16   1
   6  -3  -5   23.87    3.54   1
   6   3  -5   24.07    4.41   1
   6   3  -5   24.15    4.31   1
   6   3  -5   17.80    3.56   2
   5  -3  -5   10.23    2.48   1
   5  -3  -5   12.20    2.29   1
   5  -3  -5    9.20    2.55   2
  -5  -3   5    5.22    1.96   1
   5   3  -5   11.23    2.96   1
  -5   3   5   10.09    2.13   1
   5   3  -5    7.71    2.45   1
  -4  -3   5    1.37    1.16   1
   4  -3  -5    2.79    1.24   1
   4  -3  -5    2.48    1.28   1
   4  -3  -5    2.29    1.65   2
   4   3  -5    4.05    1.87   1
  -4   3   5    2.22    1.37   1
   4   3  -5    4.39    1.77   1
  -3  -3   5  476.27   21.83   1
   3  -3  -5  480.46   20.65   1
   3  -3  -5  470.67   20.76   2
  -3   3   5  482.16   20.77   1
   3   3  -5  489.70   21.55   1
   3   3  -5  500.32   22.01   1
   2  -3  -5  390.03   17.40   1
  -2  -3   5  415.82   18.59   1
   2  -3  -5  386.02   17.31   1
  -2  -3   5  396.35   17.81   1
  -2   3   5  394.98   17.43   1
   2   3  -5  373.01   18.04   1
   1  -3  -5 1411.03   54.78   1
  -1  -3   5 1507.02   55.16   1
   1  -3  -5 1399.96   54.96   1
  -1  -3   5 1511.39   55.78   1
   1   3  -5 1437.58   55.24   1
  -1   3   5 1409.88   54.67   1
   0  -3  -5  159.14    9.08   1
   0  -3   5  149.72    9.01   1
   0  -3   5  169.30    9.10   1
   0  -3  -5  170.23    9.30   1
   0   3  -5  154.51    8.92   1
   0   3   5  180.97    9.38   1
   1  -3   5   19.89    2.79   1
   1  -3   5   17.39    2.72   1
  -1  -3  -5   23.01    3.28   1
  -1  -3  -5   19.54    3.33   1
  -1   3  -5   30.89    3.90   1
   1   3   5   20.20    2.91   1
   2  -3   5   -0.19    0.34   1
  -2  -3  -5    0.10    0.87   1
   2  -3   5   -0.44    0.50   1
  -2  -3  -5   -1.06    0.61   1
   2   3   5    0.13    1.00   1
  -2   3  -5    4.69    1.34   1
   2   3   5   -1.09    0.70   1
  -3  -3  -5  965.11   38.14   1
   3  -3   5  940.11   36.78   1
   3  -3   5  957.63   36.57   1
  -3   3  -5  901.97   36.05   1
   3   3   5  887.61   37.99   1
   3   3   5 1013.81   38.50   1
   4  -3   5   92.64    5.99   1
   4  -3   5   99.97    6.09   1
  -4  -3  -5  112.41    6.25   2
  -4  -3  -5  104.58    7.34   1
   4   3   5   97.17    7.30   1
   4   3   5   90.81    7.18   1
  -4   3  -5   99.81    5.65   1
  -5  -3  -5 1394.70   53.02   2
  -5  -3  -5 1371.79   54.56   1
   5  -3   5 1374.28   52.25   1
   5  -3   5 1376.34   52.60   1
   5   3   5 1423.27   55.17   1
  -5   3  -5 1435.31   51.34   1
   5   3   5 1394.46   55.21   1
  -6  -3  -5   60.93    5.06   2
   6  -3   5   48.93    4.06   1
   6  -3   5   48.96    3.68   1
  -6  -3  -5   51.47    5.22   1
   6   3   5   37.66    4.98   1
   6   3   5   62.41    6.06   1
  -7  -3  -5  103.25    7.79   1
   7  -3   5   92.37    5.29   1
   7  -3   5  105.48    5.58   1
   7   3   5   93.59    7.90   1
   8   3   5   27.78    5.24   1
   9   3   5  147.38   10.81   1
  10   3   5   29.34    5.27   1
  11   3   5  236.93   15.28   1
  11  -4  -5  131.71   12.70   2
  11   4  -5  128.77   11.07   2
  11   4  -5  123.34   11.37   1
  10  -4  -5   33.39    6.68   2
  10   4  -5   36.53    6.80   1
  10   4  -5   32.27    6.10   2
   9  -4  -5    2.73    2.57   2
   9   4  -5    3.62    2.23   2
   9   4  -5    4.17    2.85   1
   8  -4  -5   54.31    7.77   2
   8  -4  -5   48.69    3.82   1
   8  -4  -5   48.82    3.71   1
   8   4  -5   55.02    6.99   2
   8   4  -5   37.54    6.10   1
   7  -4  -5   97.60    8.53   2
   7  -4  -5   95.21    5.90   1
   7  -4  -5  102.70    6.67   1
  -7  -4   5   90.50    8.37   1
   7   4  -5   88.10    7.32   2
   7   4  -5   91.68    8.55   1
   6  -4  -5    1.11    1.03   1
   6  -4  -5    0.02    0.93   1
   6  -4  -5    0.83    1.52   2
  -6  -4   5    2.52    1.90   1
   6   4  -5    0.22    1.18   2
   6   4  -5    0.88    1.52   1
   5  -4  -5  630.18   27.65   2
  -5  -4   5  607.61   28.50   1
   5  -4  -5  637.72   25.92   1
   5  -4  -5  608.20   26.30   1
   5   4  -5  615.24   28.61   1
  -5   4   5  645.83   26.16   1
  -4  -4   5  269.15   14.75   1
   4  -4  -5  264.26   12.79   1
   4  -4  -5  239.55   12.57   1
   4  -4  -5  238.16   13.07   2
  -4   4   5  255.16   12.76   1
   4   4  -5  266.26   14.70   1
   3  -4  -5  235.17   12.54   1
   3  -4  -5  247.37   12.46   2
  -3  -4   5  259.85   14.31   1
  -3   4   5  264.11   12.81   1
   3   4  -5  259.77   14.25   1
  -2  -4   5  174.22   11.45   1
  -2  -4   5  178.50   10.77   1
   2  -4  -5  162.07    8.68   2
   2  -4  -5  182.03    9.91   1
   2  -4  -5  170.36    9.71   1
  -2   4   5  150.21    9.12   1
   2   4  -5  154.63   10.21   1
   1  -4  -5   79.12    6.20   1
  -1  -4   5   84.38    6.78   1
  -1  -4   5   90.27    6.54   1
   1  -4  -5   82.50    5.00   2
   1  -4  -5   82.54    6.23   1
   1   4  -5   74.16    6.34   1
  -1   4   5   86.18    6.22   1
   0  -4  -5  110.71    7.70   1
   0  -4   5  111.97    7.37   1
   0  -4   5   97.30    7.48   1
   0  -4  -5  112.34    7.70   1
   0   4  -5  123.81    7.91   1
   0   4   5  112.33    7.61   1
  -1  -4  -5 1252.81   52.03   1
   1  -4   5 1383.80   52.13   1
  -1  -4  -5 1300.71   52.04   1
   1  -4   5 1366.80   51.37   1
   1   4   5 1386.13   52.32   1
  -1   4  -5 1292.73   51.36   1
   2  -4   5  252.51   12.71   1
  -2  -4  -5  239.31   13.07   1
   2   4   5  233.69   13.01   1
  -2   4  -5  229.11   11.95   1
   3  -4   5  449.45   19.28   1
   3  -4   5  447.91   19.73   1
  -3  -4  -5  416.93   17.34   2
  -3  -4  -5  448.87   20.84   1
   3   4   5  456.73   21.08   1
  -3   4  -5  425.03   18.87   1
   4  -4   5   19.60    3.12   1
   4  -4   5   18.63    2.89   1
  -4  -4  -5   22.00    2.73   2
  -4  -4  -5   23.83    4.40   1
  -4   4  -5   25.50    3.17   1
   4   4   5   25.40    4.21   1
   5  -4   5   16.25    2.66   1
  -5  -4  -5   15.09    2.57   2
   5  -4   5   14.83    2.65   1
  -5  -4  -5   14.04    3.10   1
   5   4   5   13.93    3.52   1
  -6  -4  -5   69.22    6.78   1
   6  -4   5   75.18    5.16   1
  -6  -4  -5   80.07    5.74   2
   6  -4   5   81.37    5.48   1
   6   4   5   81.88    7.51   1
  -7  -4  -5  176.63   11.78   1
   7  -4   5  184.77    8.69   1
   7  -4   5  175.56    8.99   1
   7   4   5  178.62   12.27   1
   8   4   5   18.72    4.66   1
   9   4   5  234.17   15.25   1
  10   4   5   -2.43    1.27   1
  10  -5  -5   -1.84    1.82   2
  10   5  -5    0.79    2.18   1
  10   5  -5    2.93    2.48   2
   9  -5  -5  154.90   12.76   2
   9   5  -5  162.96   13.31   1
   9   5  -5  158.82   11.25   2
   8  -5  -5   16.21    4.50   2
   8  -5  -5   22.88    3.36   1
   8  -5  -5   23.93    3.22   1
   8   5  -5   21.49    4.36   2
   8   5  -5   20.90    5.42   1
  -7  -5   5  293.11   17.94   1
   7  -5  -5  295.84   17.37   2
   7  -5  -5  294.67   14.19   1
   7  -5  -5  300.62   15.10   1
   7   5  -5  293.95   18.18   1
   7   5  -5  328.73   16.01   2
   6  -5  -5   94.82    7.10   1
   6  -5  -5   94.42    6.68   1
   6  -5  -5  102.02    8.26   2
  -6  -5   5   96.51    8.99   1
   6   5  -5  105.97    7.31   2
   6   5  -5   81.85    9.92   1
   5  -5  -5    3.34    1.91   2
  -5  -5   5    2.88    1.90   1
   5  -5  -5    2.45    1.51   1
   5  -5  -5    4.09    1.83   1
   5   5  -5    4.12    2.49   1
   5   5  -5    3.66    1.62   2
   4  -5  -5    1.33    1.43   1
  -4  -5   5    2.03    1.68   1
   4  -5  -5    1.68    1.50   2
   4  -5  -5    3.27    1.68   1
   4   5  -5    5.11    2.51   1
  -4   5   5    0.62    1.43   1
  -3  -5   5   92.88    8.24   1
   3  -5  -5   98.95    7.23   1
   3  -5  -5   95.26    6.51   2
   3   5  -5   88.42    7.95   1
  -3   5   5   99.48    7.04   1
  -2  -5   5  187.69   12.61   1
   2  -5  -5  198.00   11.68   1
   2  -5  -5  205.97   11.92   1
   2  -5  -5  214.25   10.29   2
  -2   5   5  215.94   11.66   1
   2   5  -5  211.10   12.80   1
   1  -5  -5  274.20   12.01   2
  -1  -5   5  253.39   14.50   1
   1  -5  -5  276.96   14.81   1
  -1  -5   5  315.58   16.17   1
   1  -5  -5  274.01   14.92   1
  -1   5   5  276.80   14.47   1
   1   5  -5  290.33   15.37   1
   0  -5   5  276.84   13.87   1
   0  -5  -5  235.00   10.00   2
   0  -5   5  229.33   13.84   1
   0  -5  -5  235.26   13.60   1
   0  -5  -5  243.57   13.90   1
   0   5  -5  254.32   13.77   1
   0   5   5  264.75   13.86   1
  -1  -5  -5    7.01    2.54   1
   1  -5   5    4.85    2.15   1
   1  -5   5    4.57    1.80   1
  -1  -5  -5    4.19    2.21   1
  -1   5  -5    5.86    2.13   1
   1   5   5    7.54    2.75   1
   2  -5   5    1.32    1.24   1
   2  -5   5    0.66    1.15   1
  -2  -5  -5    2.82    1.80   1
   2   5   5    0.89    1.41   1
  -2   5  -5    2.54    1.49   1
   3  -5   5  417.72   19.62   1
   3  -5   5  416.88   19.04   1
  -3  -5  -5  402.49   20.53   1
   3   5   5  404.22   20.62   1
  -3   5  -5  412.48   18.71   1
   4  -5   5  251.68   12.86   1
  -4  -5  -5  257.62   14.91   1
   4  -5   5  271.49   13.59   1
   4   5   5  242.22   14.78   1
  -4   5  -5  242.87   12.37   1
   5  -5   5  541.39   23.17   1
  -5  -5  -5  581.38   26.36   1
   5  -5   5  551.72   23.62   1
   5   5   5  493.96   25.77   1
   6  -5   5   28.53    3.93   1
   6  -5   5   29.57    3.98   1
  -6  -5  -5   32.64    5.65   1
   6   5   5   30.49    5.98   1
   7  -5   5   80.73    5.29   1
  -7  -5  -5   83.35    9.65   1
   7  -5   5   71.12    5.32   1
   7   5   5   77.54    9.53   1
   8   5   5   14.06    4.31   1
   9   5   5   67.22    9.68   1
  10   5   5   40.54    7.30   1
   9  -6  -5   22.98    5.60   2
   9   6  -5   16.20    5.17   1
   8  -6  -5   11.41    2.81   1
   8  -6  -5   12.34    4.18   2
   8   6  -5    8.82    3.94   1
   7  -6  -5   70.71    6.33   1
   7  -6  -5   70.88    8.81   2
  -7  -6   5   61.24    9.78   1
   7   6  -5   74.31   10.39   1
  -6  -6   5   34.66    6.31   1
   6  -6  -5   41.96    5.75   1
   6  -6  -5   48.74    6.87   2
   6   6  -5   45.29    4.51   2
   6   6  -5   43.80    7.50   1
  -5  -6   5  306.74   18.60   1
   5  -6  -5  315.53   15.88   1
   5  -6  -5  294.22   15.88   2
   5   6  -5  299.14   14.19   2
   5   6  -5  284.23   18.14   1
  -4  -6   5  227.11   14.99   1
   4  -6  -5  214.80   11.95   2
   4  -6  -5  197.37   12.23   1
   4   6  -5  236.30   15.00   1
   3  -6  -5  204.90   10.73   2
  -3  -6   5  207.85   14.08   1
   3  -6  -5  196.72   12.19   1
   3   6  -5  205.11   13.69   1
   2  -6  -5  133.43    7.55   2
   2  -6  -5  147.14   10.12   1
  -2  -6   5  155.91   11.59   1
  -2   6   5  151.05    9.87   1
   2   6  -5  149.24   10.97   1
   1  -6  -5   95.99    8.02   1
  -1  -6   5   98.16    8.75   1
   1   6  -5   93.50    8.18   1
  -1   6   5   90.85    7.66   1
   0  -6  -5   81.23    7.54   1
   0  -6   5   93.29    8.23   1
   0   6   5   70.19    6.90   1
   0   6  -5   88.22    7.58   1
   1  -6   5  629.18   28.50   1
  -1  -6  -5  594.64   28.09   1
   1   6   5  595.46   27.90   1
  -1   6  -5  598.81   27.30   1
   2  -6   5  180.00   11.86   1
  -2  -6  -5  184.10   12.38   1
   2   6   5  183.50   12.29   1
  -2   6  -5  178.91   14.29   2
   3  -6   5  200.78   12.57   1
  -3  -6  -5  204.94   13.49   1
   3   6   5  206.52   13.52   1
   4  -6   5    1.06    1.43   1
  -4  -6  -5    1.70    1.97   1
   4   6   5    0.31    1.69   1
   5  -6   5   10.55    2.88   1
  -5  -6  -5   12.91    3.76   1
   5   6   5   11.26    3.70   1
   6  -6   5  129.21    8.49   1
  -6  -6  -5  129.89   10.82   1
   6   6   5  131.32   11.12   1
   7  -6   5  183.27    9.78   1
   7   6   5  158.35   13.04   1
   8  -6   5   59.14    4.09   1
   8   6   5   50.73    7.51   1
   7  -7  -5   78.14    7.08   1
   7   7  -5   89.21   12.19   1
   6  -7  -5   46.77    6.42   1
  -6  -7   5   36.79    7.47   1
   6   7  -5   50.98    8.92   1
   5  -7  -5    7.04    2.73   1
  -5  -7   5    3.42    2.94   1
   5   7  -5    2.18    2.62   1
   4  -7  -5   13.00    3.50   1
  -4  -7   5    9.52    3.66   1
   4   7  -5   11.64    4.41   1
  -3  -7   5  201.18   14.75   1
   3  -7  -5  200.39   12.97   1
   3   7  -5  202.72   14.55   1
  -2  -7   5  120.35   10.84   1
   2  -7  -5  129.87   10.04   1
   2   7  -5  119.10   10.41   1
  -1  -7   5  135.49   11.69   1
   1  -7  -5  180.96   12.18   1
   1   7  -5  170.15   17.31   1
   0  -7   5   62.74    8.40   1
   0  -7  -5   70.17    8.82   1
  -1  -7  -5    6.74    2.99   1
   1  -7   5    6.24    3.02   1
   1   7   5    3.96    2.48   1
   2  -7   5   -1.35    1.10   1
  -2  -7  -5    1.14    1.92   1
   2   7   5    3.13    2.37   1
   3  -7   5  151.03   10.96   1
  -3  -7  -5  142.77   11.61   1
   3   7   5  131.06   11.19   1
   4  -7   5  140.49   10.33   1
  -4  -7  -5  133.44   11.39   1
   4   7   5  142.38   11.80   1
   5  -7   5  222.43   13.66   1
  -5  -7  -5  245.58   16.17   1
   5   7   5  231.05   16.08   1
  -6  -7  -5   38.60    7.14   1
   6  -7   5   37.18    5.27   1
   6   7   5   26.90    5.58   1
   7  -7   5   33.93    4.76   1
   7   7   5   30.88    6.23   1
   5  -8  -5  129.60   10.25   1
  -5  -8   5  129.21   12.77   1
  -4  -8   5   78.78   11.37   1
   4  -8  -5   81.47    8.12   1
   3  -8  -5    8.23    3.15   1
  -3  -8   5    5.12    3.22   1
   2  -8  -5   16.42    4.18   1
  -2  -8   5   11.44    4.70   1
   1  -8  -5   12.92    4.11   1
  -1  -8   5   20.25    5.55   1
   0  -8  -5   78.14    9.67   1
   0  -8   5   67.63    9.82   1
  -1  -8  -5   89.11   11.29   1
   1  -8   5   78.47   10.62   1
   2  -8   5   93.11    9.51   1
  -2  -8  -5  102.24   10.10   1
  -3  -8  -5   12.82    4.49   1
   3  -8   5   17.40    4.72   1
   4  -8   5   38.30    6.52   1
  -4  -8  -5   23.02    5.84   1
  12   0  -6    0.35    2.77   2
  12   0  -6    0.69    1.35   1
  11   0  -6    0.49    1.29   1
  11   0  -6   -1.05    2.10   2
  10   0  -6  129.13    8.56   1
  10   0  -6  111.82   10.61   2
   9   0  -6   -2.79    1.43   2
   9   0  -6    0.63    1.07   1
   8   0  -6  754.03   30.89   1
   8   0  -6  721.81   33.58   2
   8   0  -6  743.09   30.77   1
  -8   0   6  736.22   30.07   1
  -7   0   6   -0.36    0.76   1
   7   0  -6    0.89    1.05   1
   7   0  -6    0.26    1.41   2
   7   0  -6    0.04    0.73   1
   6   0  -6  135.62    8.27   1
   6   0  -6  142.91    8.44   1
  -6   0   6  153.23    8.30   1
   6   0  -6  135.10    9.55   2
  -5   0   6   -0.11    0.62   1
   5   0  -6   -0.17    0.62   1
   5   0  -6   -0.20    0.34   1
   4   0  -6  459.46   19.77   1
   4   0  -6  434.08   19.72   1
  -4   0   6  469.01   19.54   1
   3   0  -6   -0.08    0.44   1
  -3   0   6   -0.08    0.52   1
   3   0  -6    0.07    0.65   1
   2   0  -6 2345.56   89.48   1
  -2   0   6 2383.56   89.30   1
  -2   0   6 2559.11   89.68   1
   2   0  -6 2393.12   89.31   1
   1   0  -6    0.08    0.58   1
  -1   0   6   -0.14    0.63   1
  -1   0   6    0.07    0.54   1
   1   0  -6   -0.37    0.39   1
   0   0  -6  171.82    9.89   1
   0   0   6  167.19    9.83   1
   0   0   6  188.77   10.12   1
   0   0  -6  182.91    9.94   1
   0   0  -6  217.35   10.50   1
   1   0   6   -1.35    0.68   1
  -1   0  -6   -0.84    0.92   1
  -1   0  -6   -0.94    0.80   1
   1   0   6   -1.93    0.43   1
   2   0   6  369.92   17.93   1
  -2   0  -6  387.87   17.91   1
   2   0   6  455.42   18.63   1
   2   0   6  387.04   17.83   1
   3   0   6   -0.34    0.44   1
   3   0   6   -0.09    0.61   1
  -3   0  -6   -0.17    0.47   1
  -4   0  -6 1394.88   53.40   1
   4   0   6 1394.01   53.51   1
  -5   0  -6   -0.40    0.52   1
   5   0   6    0.61    0.71   1
   5   0   6    1.03    0.85   1
   6   0   6 1022.68   38.75   1
  -6   0  -6  937.36   38.76   1
   6   0   6  985.61   39.14   1
  -7   0  -6    0.21    0.88   1
   7   0   6   -0.70    0.66   1
   7   0   6    0.33    0.87   1
   8   0   6    1.87    1.32   1
   8   0   6    1.32    1.09   1
   9   0   6    1.17    1.19   1
  10   0   6  298.30   15.64   1
  11   0   6   -1.12    1.00   1
  12   0   6  168.78   11.02   1
  12   0   6  186.00   11.40   1
  12  -1  -6  199.76   15.90   2
  12  -1  -6  183.34   10.14   1
  12   1  -6  196.28   15.62   2
  12   1  -6  191.79   12.36   1
  11  -1  -6   10.36    4.31   2
  11  -1  -6    5.95    1.97   1
  11   1  -6    7.59    2.65   1
  11   1  -6    4.41    3.25   2
  10  -1  -6  227.05   12.13   1
  10  -1  -6  250.54   16.81   2
  10   1  -6  237.49   13.81   1
  10   1  -6  251.25   16.45   2
   9  -1  -6    0.81    2.00   2
   9  -1  -6   -0.48    0.77   1
   9  -1  -6   -0.24    0.79   1
   9   1  -6    0.62    1.92   2
   9   1  -6    1.18    1.53   1
   8  -1  -6   30.34    5.53   2
   8  -1  -6   40.40    5.39   1
   8  -1  -6   33.77    4.29   1
  -8  -1   6   35.74    4.93   1
   8   1  -6   23.66    4.89   2
   8   1  -6   30.27    4.76   1
   8   1  -6   37.76    4.90   1
  -7  -1   6    6.98    2.11   1
   7  -1  -6    8.66    2.46   1
   7  -1  -6    9.43    3.29   2
   7  -1  -6   11.37    2.29   1
   7   1  -6    4.12    1.81   1
  -7   1   6    9.72    1.99   1
   7   1  -6    5.21    2.53   2
   6  -1  -6  536.93   24.72   2
  -6  -1   6  521.27   22.99   1
   6  -1  -6  557.90   23.42   1
   6  -1  -6  532.42   22.49   1
   6   1  -6  511.52   22.92   1
  -6   1   6  547.10   21.82   1
   6   1  -6  493.27   23.07   1
   5  -1  -6    0.82    0.93   1
  -5  -1   6    2.90    1.46   1
   5  -1  -6    1.54    1.21   1
   5   1  -6    1.88    1.13   1
   5   1  -6    2.19    1.20   1
  -5   1   6    2.59    1.20   1
   4  -1  -6  935.00   36.66   1
  -4  -1   6  858.08   36.13   1
   4   1  -6  962.85   36.52   1
   4   1  -6  934.16   36.52   1
  -4   1   6  890.57   35.75   1
  -3  -1   6   16.10    2.81   1
   3  -1  -6   30.08    4.25   1
   3  -1  -6   27.25    4.02   1
   3  -1  -6   29.79    4.13   1
  -3   1   6   23.65    3.47   1
   3   1  -6   26.47    3.70   1
   3   1  -6   20.47    3.25   1
   2  -1  -6   -0.48    0.62   1
  -2  -1   6    0.18    0.78   1
   2  -1  -6   -0.64    0.61   1
  -2  -1   6   -0.15    0.60   1
   2   1  -6   -0.40    0.47   1
   2   1  -6   -0.14    0.58   1
  -2   1   6   -0.38    0.54   1
  -1  -1   6   43.60    3.95   1
   1  -1  -6   44.43    4.17   1
   1  -1  -6   39.71    3.97   1
  -1  -1   6   42.19    3.74   1
   1   1  -6   44.84    3.98   1
   1   1  -6   45.39    3.83   1
  -1   1   6   44.04    4.22   1
  -1   1   6   40.68    3.93   1
   0  -1   6 1495.10   55.63   1
   0  -1  -6 1387.56   55.86   1
   0  -1  -6 1377.24   55.87   1
   0  -1   6 1545.92   56.13   1
   0   1  -6 1509.09   55.76   1
   0   1  -6 1531.38   55.71   1
   0   1   6 1503.21   56.20   1
   0   1   6 1478.45   56.07   1
   0   1   6 1413.01   55.75   1
  -1  -1  -6   11.93    2.57   1
   1  -1   6    5.88    1.62   1
   1  -1   6    6.08    1.79   1
  -1  -1  -6    8.90    2.07   1
   1   1   6    8.48    2.13   1
   1   1   6    8.17    1.87   1
  -1   1  -6   12.06    2.55   1
  -1   1  -6   12.08    2.47   1
   2  -1   6 1332.78   57.21   1
   2  -1   6 1563.77   57.64   1
  -2  -1  -6 1670.87   59.03   1
  -2  -1  -6 1535.01   57.42   1
   2   1   6 1469.39   57.44   1
   2   1   6 1573.63   57.59   1
  -2   1  -6 1473.10   57.13   1
   3  -1   6   -0.08    0.45   1
  -3  -1  -6   -0.50    0.54   1
   3  -1   6   -0.06    0.64   1
   3   1   6   -0.27    0.52   1
   3   1   6   -0.11    0.56   1
  -3   1  -6    0.23    0.62   1
  -4  -1  -6   24.92    3.70   1
   4  -1   6   11.68    2.51   1
   4  -1   6   18.44    3.12   1
   4   1   6   18.20    3.02   1
   4   1   6   15.63    2.77   1
  -4   1  -6   13.45    2.49   1
  -5  -1  -6    2.11    1.18   1
   5  -1   6    5.09    1.81   1
   5  -1   6    3.84    1.34   1
  -5   1  -6    3.78    1.44   1
   5   1   6    1.31    1.14   1
   5   1   6    5.62    1.78   1
  -6  -1  -6  717.71   29.52   1
   6  -1   6  680.85   29.65   1
   6  -1   6  762.45   28.93   1
  -6   1  -6  723.16   28.50   1
   6   1   6  674.55   29.52   1
   7  -1   6   23.30    3.25   1
   7  -1   6   18.97    3.43   1
  -7  -1  -6   22.33    3.76   1
   7   1   6   18.12    3.48   1
   7   1   6   18.17    3.31   1
   8  -1   6  576.21   24.03   1
   8  -1   6  577.46   25.38   1
   8   1   6  584.42   27.58   1
   8   1   6  594.28   25.87   1
   9  -1   6   13.31    3.01   1
   9  -1   6    9.07    2.11   1
   9   1   6    6.99    2.51   1
  10  -1   6   41.02    5.06   1
  10  -1   6   36.20    4.78   1
  10   1   6   32.60    5.04   1
  11  -1   6    0.46    0.92   1
  11   1   6    0.51    1.58   1
  12   1   6   80.12    7.47   1
  12  -2  -6   22.75    6.54   2
  12   2  -6   24.21    5.11   1
  12   2  -6   12.89    4.96   2
  11  -2  -6    0.60    2.46   2
  11  -2  -6    0.91    0.98   1
  11   2  -6    3.80    3.11   2
  11   2  -6    0.54    1.69   1
  10  -2  -6   66.43    4.80   1
  10  -2  -6   61.69    5.08   1
  10  -2  -6   61.94    8.97   2
  10   2  -6   69.75    8.20   1
  10   2  -6   84.82   10.28   2
   9  -2  -6    3.15    2.47   2
   9  -2  -6   -0.72    0.70   1
   9  -2  -6    1.05    0.92   1
   9   2  -6    0.44    1.29   1
   9   2  -6    3.05    2.40   2
   8  -2  -6  404.57   19.30   1
   8  -2  -6  426.73   18.49   1
  -8  -2   6  445.23   21.13   1
   8  -2  -6  439.12   22.87   2
   8   2  -6  441.74   21.58   1
   8   2  -6  443.88   22.11   2
   7  -2  -6   61.98    7.79   2
   7  -2  -6   44.83    4.48   1
  -7  -2   6   53.70    5.43   1
   7  -2  -6   51.36    4.37   1
   7   2  -6   51.62    5.25   1
   7   2  -6   43.43    5.80   1
   7   2  -6   49.90    6.46   2
  -6  -2   6  107.15    7.73   1
   6  -2  -6   98.88    6.74   1
   6  -2  -6   96.21    8.01   2
   6  -2  -6   95.03    6.88   1
   6   2  -6  110.91    8.06   1
   6   2  -6  106.43    7.63   1
  -6   2   6  112.31    6.21   1
   5  -2  -6  147.75    9.46   2
   5  -2  -6  127.48    8.21   1
   5  -2  -6  131.90    8.31   1
  -5  -2   6  121.91    8.48   1
   5   2  -6  143.56    9.06   1
   5   2  -6  134.23    8.60   1
  -5   2   6  133.91    7.61   1
  -4  -2   6  354.60   16.28   1
   4  -2  -6  327.98   15.76   1
   4  -2  -6  321.57   15.75   1
   4   2  -6  329.14   16.11   1
   4   2  -6  321.05   15.72   1
  -4   2   6  320.88   15.20   1
  -3  -2   6    7.36    1.93   1
   3  -2  -6    2.28    1.20   1
   3  -2  -6    6.87    1.94   1
   3   2  -6    9.05    2.40   1
   3   2  -6    6.57    1.95   1
  -3   2   6    8.05    2.13   1
   2  -2  -6 2450.40   92.02   1
  -2  -2   6 2343.77   92.00   1
   2  -2  -6 2588.41   92.36   1
  -2  -2   6 2645.93   92.03   1
  -2   2   6 2519.02   92.39   1
   2   2  -6 2498.64   92.09   1
  -2   2   6 2379.50   92.07   1
   2   2  -6 2486.35   91.82   1
  -1  -2   6   98.97    6.45   1
  -1  -2   6  102.78    6.78   1
   1  -2  -6   86.73    6.32   1
   1  -2  -6  105.88    6.84   1
   1   2  -6  109.71    6.77   1
  -1   2   6  106.42    6.81   1
   1   2  -6  102.89    6.55   1
   0  -2   6  276.98   12.82   1
   0  -2  -6  272.84   13.03   1
   0  -2   6  258.23   12.93   1
   0  -2  -6  266.90   13.18   1
   0   2   6  271.70   13.09   1
   0   2  -6  255.63   12.61   1
   0   2   6  267.32   13.09   1
   1  -2   6   18.67    2.96   1
  -1  -2  -6   17.37    3.07   1
   1  -2   6   19.29    3.18   1
  -1  -2  -6   16.07    3.00   1
  -1   2  -6   11.65    2.15   1
   1   2   6   21.10    3.49   1
   1   2   6    7.82    1.88   1
   2  -2   6  113.70    6.91   1
  -2  -2  -6  121.92    7.40   1
   2  -2   6  116.93    7.16   1
   2   2   6  109.56    7.27   1
   2   2   6  107.01    7.16   1
  -2   2  -6  113.29    6.71   1
   3  -2   6  201.48   10.64   1
   3  -2   6  227.64   10.98   1
  -3  -2  -6  216.15   11.20   1
   3   2   6  190.64   10.99   1
   3   2   6  215.76   11.36   1
  -3   2  -6  205.84   10.20   1
   4  -2   6 1558.79   59.49   1
   4  -2   6 1594.30   59.41   1
  -4  -2  -6 1580.27   59.97   1
  -4   2  -6 1582.69   58.35   1
   4   2   6 1531.41   60.12   1
   4   2   6 1565.66   60.27   1
  -5  -2  -6  147.06    8.92   1
   5  -2   6  135.13    8.21   1
  -5  -2  -6  129.17    8.45   2
   5  -2   6  152.15    8.49   1
   5   2   6  153.81    9.42   1
  -5   2  -6  153.30    7.44   1
   5   2   6  130.73    8.85   1
  -6  -2  -6  492.64   21.67   1
   6  -2   6  486.26   20.37   1
   6  -2   6  472.05   20.59   1
   6   2   6  501.16   22.23   1
   6   2   6  433.18   21.67   1
   7  -2   6   66.39    5.04   1
  -7  -2  -6   60.21    5.64   1
   7  -2   6   66.75    4.67   1
   7   2   6   66.24    6.14   1
   7   2   6   74.48    8.64   1
   8  -2   6   95.50    6.04   1
   8  -2   6   86.32    5.41   1
   8   2   6   93.46    7.64   1
   9  -2   6    7.72    1.68   1
   9  -2   6    6.38    1.57   1
   9   2   6    7.73    2.55   1
  10   2   6  379.33   19.79   1
  11   2   6    1.63    1.92   1
  11  -3  -6    5.01    3.13   2
  11   3  -6    6.65    3.32   1
  11   3  -6    5.59    3.48   2
  10  -3  -6  147.63    7.27   1
  10  -3  -6  146.71   12.75   2
  10   3  -6  145.08   11.49   1
  10   3  -6  155.40   12.11   2
   9  -3  -6   14.78    2.35   1
   9  -3  -6   15.58    2.53   1
   9  -3  -6   12.10    4.11   2
   9   3  -6   18.29    4.47   2
   9   3  -6   16.06    4.30   1
   8  -3  -6   51.19    4.20   1
   8  -3  -6   34.89    6.21   2
   8  -3  -6   46.69    4.06   1
   8   3  -6   56.74    7.53   1
   8   3  -6   52.08    7.00   2
  -7  -3   6   14.69    3.62   1
   7  -3  -6   22.35    4.87   2
   7  -3  -6   17.56    3.01   1
   7  -3  -6   18.82    3.19   1
   7   3  -6   27.41    4.69   2
   7   3  -6   11.26    3.24   1
   6  -3  -6  564.98   26.71   2
  -6  -3   6  565.00   26.52   1
   6  -3  -6  588.36   24.54   1
   6  -3  -6  608.56   25.32   1
  -6   3   6  555.98   23.43   1
   6   3  -6  603.66   26.46   1
   6   3  -6  586.13   27.01   1
  -5  -3   6  148.63    9.81   1
   5  -3  -6  122.72    8.63   1
   5  -3  -6  142.05    9.47   2
   5  -3  -6  150.36    8.57   1
   5   3  -6  158.63   10.16   1
   5   3  -6  136.97    9.25   1
  -5   3   6  137.74    8.19   1
   4  -3  -6  904.94   34.90   1
  -4  -3   6  829.03   35.93   1
   4  -3  -6  885.06   35.62   2
   4  -3  -6  846.85   35.22   1
  -4   3   6  852.36   34.93   1
   4   3  -6  852.76   36.15   1
   4   3  -6  863.65   35.67   1
   3  -3  -6  456.83   20.07   1
  -3  -3   6  443.81   20.86   1
   3   3  -6  442.71   20.67   1
  -3   3   6  443.06   20.03   1
  -3   3   6  445.51   20.01   1
   2  -3  -6  182.83   10.03   1
   2  -3  -6  178.13    9.85   1
  -2  -3   6  178.43   10.13   1
  -2  -3   6  167.19   10.27   1
   2   3  -6  170.44   10.22   1
  -2   3   6  177.95    9.86   1
   1  -3  -6    0.95    0.94   1
  -1  -3   6    1.97    1.29   1
   1  -3  -6    0.53    0.82   1
  -1  -3   6    1.46    0.93   1
  -1   3   6    0.07    0.75   1
   1   3  -6    1.62    1.19   1
   0  -3   6  680.81   26.87   1
   0  -3  -6  625.36   26.74   1
   0  -3   6  579.85   26.67   1
   0  -3  -6  650.76   27.20   1
   0   3   6  617.20   26.65   1
   0   3  -6  678.45   27.01   1
  -1  -3  -6   61.84    5.19   1
  -1  -3  -6   59.68    5.24   1
   1  -3   6   59.08    4.78   1
   1  -3   6   62.63    5.16   1
  -1   3  -6   56.18    4.73   1
   1   3   6   55.44    5.05   1
   2  -3   6 1174.94   46.66   1
  -2  -3  -6 1277.33   48.04   1
   2  -3   6 1243.46   47.19   1
   2   3   6 1200.64   47.76   1
  -2   3  -6 1181.67   46.54   1
  -3  -3  -6   84.61    6.56   1
   3  -3   6   86.80    5.84   1
   3  -3   6   81.36    5.82   1
  -3   3  -6   77.12    5.37   1
   3   3   6   85.25    6.69   1
   3   3   6   81.76    6.65   1
   4  -3   6   61.46    5.00   1
  -4  -3  -6   70.88    6.06   1
   4  -3   6   70.45    5.27   1
  -4   3  -6   70.03    4.77   1
   4   3   6   76.64    6.44   1
   4   3   6   70.88    6.24   1
   5  -3   6   76.79    5.72   1
   5  -3   6   81.97    5.58   1
  -5  -3  -6   79.24    6.64   1
  -5  -3  -6   78.83    5.79   2
   5   3   6   69.83    6.58   1
   5   3   6   64.48    6.36   1
  -5   3  -6   84.02    4.93   1
   6  -3   6 1006.37   41.04   1
   6  -3   6 1095.34   40.68   1
  -6  -3  -6 1031.78   42.97   1
  -6  -3  -6 1079.00   42.14   2
   6   3   6 1000.75   43.34   1
   6   3   6 1113.47   46.76   1
   7  -3   6   49.81    3.82   1
  -7  -3  -6   49.70    6.09   1
   7  -3   6   46.59    3.88   1
   7   3   6   38.14    5.52   1
   8  -3   6  631.95   24.77   1
   8  -3   6  643.05   24.67   1
   8   3   6  618.10   29.27   1
   9   3   6   42.42    6.22   1
  10   3   6   46.72    7.14   1
  11   3   6    7.72    3.17   1
  11  -4  -6    2.36    3.20   2
  11   4  -6    0.62    2.53   2
  11   4  -6    4.25    3.05   1
  10  -4  -6   88.32   11.41   2
  10   4  -6   73.40    9.32   1
  10   4  -6   74.20    9.48   2
   9  -4  -6   31.30    6.33   2
   9  -4  -6   31.19    2.88   1
   9  -4  -6   31.17    2.93   1
   9   4  -6   22.53    5.00   1
   9   4  -6   29.86    5.74   2
   8  -4  -6  167.34    8.85   1
   8  -4  -6  172.17   12.63   2
   8  -4  -6  161.92    9.05   1
   8   4  -6  158.27   12.22   1
   8   4  -6  171.57   11.51   2
   7  -4  -6   58.88    7.78   2
   7  -4  -6   63.05    5.47   1
   7  -4  -6   63.36    4.96   1
  -7  -4   6   51.12    7.35   1
   7   4  -6   76.01    9.39   1
   7   4  -6   68.56    6.44   2
   6  -4  -6   44.70    5.65   1
   6  -4  -6   35.64    5.60   2
  -6  -4   6   30.10    5.34   1
   6  -4  -6   41.81    4.80   1
   6   4  -6   45.27    6.63   1
   6   4  -6   37.73    5.09   2
   5  -4  -6    4.86    2.18   2
   5  -4  -6    9.04    2.41   1
   5  -4  -6    6.17    2.24   1
  -5  -4   6    6.93    2.54   1
   5   4  -6    5.68    2.59   1
  -5   4   6    4.79    1.95   1
   4  -4  -6  366.98   17.49   2
   4  -4  -6  354.43   17.15   1
   4  -4  -6  348.09   16.83   1
  -4  -4   6  364.48   18.81   1
  -4   4   6  355.71   17.12   1
[truncated: 216,561 more chars]
